# Supplementary material for: Integrated Metabolomics and Selection Signal Analysis Provide Insights Into the Selection for Flavonol Biosynthesis Associated With Lettuce Quality Improvement
Source: Plant Biotechnol J. 2026 Jul 13:10.1111/pbi.70716. Online ahead of print. doi: 10.1111/pbi.70716 (PMC13398757; doi:10.1111/pbi.70716)
Supplement: Supplementary file 2 — Dataset: S1. Genotypes and major morphological features of the lettuce accessions used in this study. Dataset: S2 Lettuce metabolites putatively identified by LC–MS. Dataset: S3 The VIP scores of metabolites in wild ancestors and modern lettuce cultivars. Dataset: S4 The volcano plot analysis of metabolites in wild ancestors and modern lettuce cultivars. Dataset: S5 The Mean Decrease Accuracy of metabolites in wild ancestors and modern lettuce cultivars. Dataset: S6 Re‐sequencing information of wild ancestors and modern lettuce cultivars. Dataset: S7 Candidate genes detected by merging FST and CLR statistics. Dataset: S8 KEGG pathway enrichment of candidate genes selected by FST and CLR statistics. Dataset: S9 F3′H gene expression levels in different growth stages and organs of the lettuce cultivar ‘Ziguan’. Dataset: S10 Cis‐acting element analysis of LsF3′H promoter between wild and modern lettuce groups. Dataset: S11 The variations in CDS region of LsF3′H in wild and modern lettuce groups. [file PBI-9999-0-s002.xlsx]

## Sheet: Dataset S1
Supplemental Dataset S1 Genotypes and major morphological features of the lettuce accessions used in this study
ID	Sample	GRC No. or trade name	Origin area	Group	Subgroup	Leaf: attitude	Leaf: number of divisions	Plant: degree of overlapping of upper part of leaves	Leaf texture	Leaf: thickness	Leaf: shape	Leaf: venation	Leaf: size of blisters	Leaf: density of incisions of margin	Leaf: shape of apex	Leaf color	Leaf: intensity of green color	Leaf: glossiness of upper side	Leaf: blistering	Leaf: undulation of margin	Leaf: anthocyanin coloration
2	BDWY	BDWY	China	Modern	Looseleaf	horizontal	absent or very few	absent or weak	soft	medium	broad obtrullate	flabellate	small	medium	rounded	green	light	medium	weak	medium	absent or very weak
7	GWAS_w01	-	China	Wild	Wild	semi-erect	medium	absent or weak	hard	thick	oblanceolate	not flabellate	small	sparse	obstuse	green	medium	strong	weak	absent or very weak	absent or very weak
8	GWAS_w02	CGN05284	China	Wild	Intermediate	semi-erect	medium	absent or weak	hard	medium	oblanceolate	not flabellate	small	sparse	obstuse	green	dark	strong	weak	absent or very weak	absent or very weak
9	GWAS_w07	PI251246/CGN04777	Egypt	Modern	Oilseed	semi-erect	absent or very few	absent or weak	soft	medium	oblanceolate	not flabellate	small	sparse	acute	redish green	light	strong	absent or very weak	absent or very weak	weak
10	GWAS_w08	CGN04971	China	Wild	Intermediate	semi-erect	medium	absent or weak	soft	medium	oblanceolate	not flabellate	small	sparse	obstuse	green	dark	strong	absent or very weak	absent or very weak	absent or very weak
11	GWAS_w12	-	China	Wild	Serriola	horizontal	absent or very few	absent or weak	hard	medium	oblanceolate	not flabellate	small	sparse	acute	green	dark	medium	absent or very weak	absent or very weak	weak
12	GWAS_w21	PI251798	Italy	Modern	Oilseed	semi-erect	absent or very few	absent or weak	soft	thin	oblanceolate	not flabellate	small	sparse	acute	green	dark	strong	absent or very weak	absent or very weak	absent or very weak
13	GWAS_w22	PI251245/CGN04774	Egypt	Modern	Oilseed	erect	absent or very few	absent or weak	hard	medium	oblanceolate	not flabellate	small	sparse	acute	redish green	light	strong	absent or very weak	absent or very weak	weak
14	GWAS_w23	CGN10902	Syria	Wild	Serriola	semi-erect	many	absent or weak	hard	medium	oblanceolate	not flabellate	small	sparse	acute	green	dark	weak	absent or very weak	absent or very weak	weak
15	GWAS_w27	PI491100	Turkey	Wild	Serriola	horizontal	medium	absent or weak	soft	medium	oblanceolate	not flabellate	small	sparse	obstuse	greyish green	dark	medium	absent or very weak	absent or very weak	absent or very weak
16	GWAS_w30	CGN23882	Turkey	Wild	Serriola	horizontal	absent or very few	absent or weak	hard	thin	lanceolate	not flabellate	small	medium	acute	green	dark	strong	absent or very weak	absent or very weak	absent or very weak
17	GWAS_w32	CGN05114	France	Wild	Serriola	horizontal	medium	absent or weak	hard	medium	oblanceolate	not flabellate	small	sparse	obstuse	green	dark	medium	absent or very weak	absent or very weak	absent or very weak
18	GWAS_w35	PI491005	Turkey	Wild	Intermediate	semi-erect	absent or very few	absent or weak	hard	medium	lanceolate	not flabellate	small	sparse	acute	redish green	light	strong	weak	absent or very weak	weak
19	GWAS_w41	PI190906	China	Wild	Serriola	semi-erect	absent or very few	absent or weak	hard	medium	lanceolate	not flabellate	small	sparse	acute	redish green	light	medium	weak	absent or very weak	weak
20	GWAS_w42	PI491229/CGN11335	China	Wild	Serriola	horizontal	medium	absent or weak	hard	medium	oblanceolate	not flabellate	small	sparse	obstuse	redish green	light	medium	absent or very weak	absent or very weak	absent or very weak
21	GWAS_w43	CGN13325	Belgium	Wild	Virosa	horizontal	absent or very few	absent or weak	hard	thick	oblanceolate	not flabellate	small	sparse	rounded	redish green	light	medium	absent or very weak	absent or very weak	absent or very weak
22	GWAS_w44	CGN04799	Iraq	Wild	Serriola	semi-erect	many	absent or weak	hard	medium	lanceolate	not flabellate	small	sparse	acute	green	medium	strong	absent or very weak	absent or very weak	absent or very weak
24	Impulsion	Impulsion	China	Modern	Looseleaf	horizontal	absent or very few	absent or weak	hard	thick	broad obtrullate	flabellate	small	sparse	rounded	yellowish green	medium	medium	absent or very weak	medium	absent or very weak
29	K017	Lvyuanye	China	Modern	Stem	semi-erect	absent or very few	absent or weak	hard	medium	oblanceolate	flabellate	large	sparse	obstuse	green	dark	strong	strong	absent or very weak	absent or very weak
30	K019	Yangwosun	China	Modern	Stem	semi-erect	absent or very few	absent or weak	hard	medium	medium elliptic	not flabellate	small	sparse	obstuse	redish green	light	medium	absent or very weak	absent or very weak	absent or very weak
35	K055	Yuanyewosun	China	Modern	Stem	semi-erect	absent or very few	absent or weak	hard	medium	lanceolate	not flabellate	small	sparse	acute	greyish green	medium	weak	absent or very weak	absent or very weak	absent or very weak
65	K515	Bajinbangsun	China	Modern	Stem	semi-erect	absent or very few	absent or weak	hard	thick	lanceolate	not flabellate	small	sparse	obstuse	greyish green	medium	medium	weak	absent or very weak	absent or very weak
72	K588	Naiyoushengcai	China	Modern	Butterhead	horizontal	absent or very few	medium	soft	medium	circular	flabellate	small	sparse	rounded	greyish green	light	weak	weak	absent or very weak	absent or very weak
79	K612	Naiyoukaifeicai	China	Modern	Butterhead	horizontal	absent or very few	strong	hard	medium	circular	flabellate	medium	sparse	rounded	redish green	medium	strong	medium	absent or very weak	medium
83	K628	Lvluo	China	Modern	Romaine	erect	absent or very few	medium	hard	thick	oblanceolate	not flabellate	medium	sparse	rounded	green	dark	strong	medium	absent or very weak	absent or very weak
87	K682	Boston	China	Modern	Butterhead	horizontal	absent or very few	medium	hard	medium	broad elliptic	not flabellate	small	sparse	rounded	redish green	dark	strong	absent or very weak	absent or very weak	very strong
88	K694	Salinasi 88	China	Modern	Crisphead	horizontal	absent or very few	strong	hard	medium	circular	flabellate	medium	sparse	rounded	yellowish green	medium	medium	medium	absent or very weak	absent or very weak
137	RBJQ	Jieqiu	China	Modern	Crisphead	horizontal	absent or very few	absent or weak	hard	thick	broad obtrullate	flabellate	small	sparse	rounded	greyish green	medium	medium	absent or very weak	weak	absent or very weak
187	S15K115	Luomanni	China	Modern	Romaine	semi-erect	absent or very few	medium	hard	medium	broad elliptic	flabellate	medium	sparse	rounded	redish green	light	medium	medium	medium	absent or very weak
213	Salinas	Salinas	United States	Modern	Crisphead	erect	absent or very few	medium	hard	thick	oblanceolate	not flabellate	small	sparse	rounded	green	medium	medium	weak	absent or very weak	absent or very weak
215	SW17K847	Wuban	China	Modern	Romaine	horizontal	absent or very few	strong	hard	medium	obovate	flabellate	small	medium	rounded	greyish green	medium	weak	weak	medium	absent or very weak
217	SW17K858	Qingwosun	China	Modern	Stem	erect	absent or very few	strong	hard	medium	broad elliptic	not flabellate	small	sparse	rounded	green	medium	medium	medium	absent or very weak	absent or very weak
218	SW17K881	Sheshou101	China	Modern	Crisphead	semi-erect	absent or very few	absent or weak	soft	medium	lanceolate	not flabellate	small	sparse	acute	greyish green	medium	medium	absent or very weak	absent or very weak	absent or very weak
219	SW17K896	Four season	China	Modern	Stem	semi-erect	absent or very few	absent or weak	hard	medium	lanceolate	not flabellate	medium	sparse	acute	redish green	medium	medium	medium	absent or very weak	medium
221	UC96U523	-	Unknown	Wild	Serriola	semi-erect	absent or very few	absent or weak	soft	medium	medium elliptic	flabellate	large	sparse	rounded	redish green	dark	strong	strong	weak	strong
271	ZY	Ziya	China	Modern	Looseleaf	semi-erect	absent or very few	absent or weak	soft	thick	oblanceolate	not flabellate	small	sparse	acute	green	medium	medium	weak	absent or very weak	absent or very weak
272	K631	Naiyouhong	China	Modern	Butterhead	horizontal	absent or very few	strong	hard	thick	broad obtrullate	flabellate	small	medium	rounded	greyish green	medium	medium	medium	weak	absent or very weak
273	SW17K609	zlsc	Japan	Modern	Romaine	semi-erect	absent or very few	absent or weak	hard	medium	lanceolate	not flabellate	small	sparse	acute	green	medium	medium	weak	absent or very weak	absent or very weak
274	SW17K848	sjhymc	China	Modern	Romaine	semi-erect	medium	absent or weak	hard	medium	oblanceolate	not flabellate	small	sparse	obstuse	yellowish green	medium	medium	absent or very weak	absent or very weak	absent or very weak
275	SW17K857	jkzysc	China	Modern	Looseleaf	horizontal	many	absent or weak	hard	thick	obovate	flabellate	small	medium	obstuse	redish green	medium	medium	absent or very weak	absent or very weak	strong
Note: the description of morphological features of lettuce accessions is assessed according to UPOV: TG/13/10, Guidelines for the conduct of tests for distinctness, uniformity and stability-lettuce, NEQ (NY/T 2559-2014, Agriculture Standard System of P. R. China)

## Sheet: Dataset S2
Supplemental Dataset S2 Lettuce metabolites putatively identified by LC-MS.
No.	RT	Observed (m/z)	Neutral (m/z)	Mass error (mDa)	Name	Adduct	Fragments	Chemical Formula	Datebase	Note	Class	Identification Level
LC_1	0.8	131.083	132.09	0	L-Ornithine	M-H	n.d.	C5H12N2O2	In house database	Standard	Amino acids	1
LC_2	0.8	209.03	210.038	0.1	Saccharic acid	M-H	85.0295; 87.0088; 71.0139; 57.0345; 191.0198	C6H10O8	Metlin MS/MS	Standard	Carbohydrates	1
LC_3	0.81	132.03	133.037	-0.1	L-Aspartic acid	M-H	88.0401; 132.0301; 115.0036; 71.0138	C4H7NO4	Metlin MS/MS	Standard	Amino acids	1
LC_4	0.81	131.046	132.054	0	L-Asparagine	M-H	88.0404; 114.0196; 71.0139	C4H8N2O3	Metlin MS/MS	Standard	Amino acids	1
LC_5	0.81	146.046	147.053	-0.2	L-Glutamic acid	M-H	102.0560; 128.0352; 146.0458	C5H9NO4	Metlin MS/MS	Standard	Amino acids	1
LC_6	0.81	145.062	146.069	0	L-Glutamine	M-H	145.0618; 127.0512; 128.0352; 109.0408; 101.0720	C5H10N2O3	Metlin MS/MS	Standard a	Amino acids	1
LC_7	0.81	245.043	246.05	0	Glycerophosphoglycerol	M-H	245.0431; 152.9957; 171.0063	C6H15O8P	In house database	Standard	Lipids	1
LC_8	0.81	195.051	196.058	0	Gluconic acid	M-H	195.0508; 75.0087; 129.0192; 159.0297; 177.0403	C6H12O7	Metlin MS/MS	Standard	Carbohydrates	1
LC_9	0.81	165.04	166.048	0	Arabic acid	M-H	165.0404; 75.0088; 129.0193; 105.0193; 87.0088	C5H10O6	In house database	Standard	Carbohydrates	1
LC_10	0.81	118.051	119.058	0.1	L-Threonine	M-H	n.d.	C4H9NO3	In house database	Standard a	Amino acids	1
LC_11	0.81	88.0404	89.0477	0	L-Alanine	M-H	n.d.	C3H7NO2	In house database	Standard	Amino acids	1
LC_12	0.81	209.03	210.038	0	Galactaric acid	M-H	85.0295; 209.0302; 191.0200; 71.0138; 59.0138	C6H10O8	Metlin MS/MS	Standard	Carbohydrates	1
LC_13	0.81	102.056	103.063	0.1	4-Aminobutyric Acid	M-H	n.d.	C4H9NO2	In house database	Standard	Amino acids	1
LC_14	0.81	135.03	136.037	-0.1	L-Threonic acid	M-H	75.0087; 135.0298; 89.0244; 59.0138	C4H8O5	Metlin MS/MS	Standard	Carbohydrates	1
LC_15	0.81	565.048	566.055	0.8	UDP-glucose	M-H	565.0484; 323.0286; 384.9846; 78.9591; 241.0120	C15H24N2O17P2	Metlin MS/MS	Standard a	Nucleotide derivatives	1
LC_16	0.82	151.061	152.069	-0.1	Arabitol	M-H	n.d.	C5H12O5	In house database	Standard	Carbohydrates	1
LC_17	0.82	171.006	172.014	-0.1	Glycerol 3-phosphate	M-H	n.d.	C3H9O6P	In house database	Standard	Lipids	1
LC_18	0.83	149.009	150.016	-0.1	Tartaric acid	M-H	149.0089; 87.0087; 72.9931; 59.0138; 103.0037	C4H6O6	Metlin MS/MS	Standard	Organic acids	1
LC_19	0.84	191.056	192.063	0	Quinic acid	M-H	85.0295; 87.0087; 173.0455	C7H12O6	Metlin MS/MS	Standard a	Organic acids	1
LC_20	0.84	259.022	260.03	0.1	Fructose 6-phosphate	M-H	96.9696; 99.0087; 78.9590; 129.0193; 138.9801	C6H13O9P	Metlin MS/MS	Standard	Carbohydrates	1
LC_21	0.84	341.109	342.116	-0.3	Sucrose	M-H; M+FA-H; 2M-H	341.1086; 89.0243; 179.0559; 71.0138	C12H22O11	Metlin MS/MS	Standard a	Carbohydrates	1
LC_22	0.86	105.019	106.027	-0.1	Glyceric acid	M-H	105.0193; 72.9931; 75.0088; 59.0138	C3H6O4	Metlin MS/MS	Standard	Carbohydrates	1
LC_23	0.87	133.014	134.022	-0.2	Malic acid	M-H, 2M-H, M-H2O-H	115.0036; 71.0138; 72.9931; 89.0244	C4H6O5	Metlin MS/MS	Standard a	Organic acids	1
LC_24	0.87	175.025	176.032	0	Isoascorbic acid	M-H	115.0036; 175.0247; 87.0087; 71.0138; 59.0139	C6H8O6	Metlin MS/MS		Organic acids	2
LC_25	0.89	145.014	146.022	-0.1	Oxoglutaric acid	M-H	101.0244; 73.0296; 57.0346	C5H6O5	Metlin MS/MS	Standard	Organic acids	1
LC_26	0.89	111.02	112.027	0	Uracil	M-H	n.d.	C4H4N2O2	In house database	Standard	Nucleotide derivatives	1
LC_27	0.91	103.004	104.011	0	Malonic acid	M-H	59.0138; 103.0037	C3H4O4	Metlin MS/MS	Standard	Organic acids	1
LC_28	0.95	191.019	192.027	-0.2	Citric acid	M-H	111.0087; 191.0197; 87.0087; 85.0295; 129.0193	C6H8O7	Metlin MS/MS	Standard a	Organic acids	1
LC_29	1.06	103.004	104.011	0	Hydroxypyruvic acid	M-H	59.0138	C3H4O4	Metlin MS/MS	Standard	Organic acids	1
LC_30	1.12	101.024	102.032	0	2-Ketobutyric acid	M-H	n.d.	C4H6O3	In house database	Standard	Organic acids	1
LC_31	1.15	191.019	192.027	-0.2	Isocitric acid	M-H	111.0087; 87.0087; 85.0295; 129.0186	C6H8O7	Metlin MS/MS	Standard a	Organic acids	1
LC_32	1.15	111.009	112.016	0	3-Furoic acid	M-H	111.0086; 67.0189	C5H4O3	Metlin MS/MS	Standard	Organic acids	1
LC_33	1.23	173.009	174.016	0	Aconitic acid	M-H	111.0087; 85.0295; 173.0091; 129.0193	C6H6O6	Metlin MS/MS	Standard	Organic acids	1
LC_34	1.23	129.019	130.027	0	Citraconic acid	M-H	85.0293; 129.0293	C5H6O4	Metlin MS/MS	Standard	Organic acids	1
LC_35	1.27	128.035	129.043	0	Pyroglutamic acid	M-H	128.0351; 85.0294; 82.0298	C5H7NO3	In house database	Standard	Amino acids	1
LC_36	1.29	611.147	612.152	2.3	Oxidized glutathione	M-H	611.1466; 306.0766; 272.0884; 254.0782; 338.0487	C20H32N6O12S2	Metlin MS/MS	Standard	Peptides	1
LC_37	1.31	115.004	116.011	-0.1	Maleic acid	M-H	n.d.	C4H4O4	In house database	Standard	Organic acids	1
LC_38	1.33	160.061	161.069	0	Aminoadipic acid	M-H	116.0353; 160.0616; 98.0610	C6H11NO4	Metlin MS/MS	Standard	Amino acids	1
LC_39	1.33	188.056	189.064	0.1	N-Acetylglutamic acid	M-H	128.0352; 188.0564; 144.0665;102.0560; 170.0458	C7H11NO5	Metlin MS/MS	Standard	Amino acid derivatives	1
LC_40	1.38	180.067	181.074	0.1	L-Tyrosine	M-H	180.0665; 163.0398; 119.0501; 93.0344	C9H11NO3	Metlin MS/MS	Standard	Amino acids	1
LC_41	1.42	346.056	347.063	0.4	Adenosine 3'-monophosphate	M-H	211.0013; 346.0559; 134.0471; 78.9591; 96.9695	C10H14N5O7P	Metlin MS/MS	Standard	Nucleotide derivatives	1
LC_42	1.44	117.019	118.027	-0.1	Succinic acid	M-H	73.0295; 117.0193; 99.0088	C4H6O4	Metlin MS/MS	Standard	Organic acids	1
LC_43	1.5	147.03	148.037	-0.1	Citramalic acid	M-H	147.0298; 87.0087; 85.0295; 103.0401; 129.0192	C5H8O5	HMDB MS/MS	Standard	Organic acids	1
LC_44	1.56	130.051	131.058	0	trans-4-Hydroxyproline	M-H	88.0405; 130.0510	C5H9NO3	In house database	Standard	Amino acid derivatives	1
LC_45	1.58	134.047	135.054	0	Adenine	M-H	134.0472; 116.0071; 107.0364; 92.0254	C5H5N5	Metlin MS/MS	Standard	Nucleotide derivatives	1
LC_46	1.65	282.084	283.092	0.1	Guanosine	M-H	150.0420; 282.0844; 133.0155	C10H13N5O5	Metlin MS/MS	Standard	Nucleotide derivatives	1
LC_47	1.69	161.046	162.053	0	Hydroxymethylglutaric acid isomer	M-H	161.0453; 99.0451; 101.0243; 57.0345; 59.0138	C6H10O5	Metlin MS/MS		Amino acid derivatives	3
LC_48	1.75	133.051	134.058	0	Deoxyribose	M-H	115.0037; 133.0506; 89.0245; 71.0139	C5H10O4	HMDB MS/MS	Standard	Carbohydrates	1
LC_49	1.88	130.087	131.095	0	L-Leucine	M-H	n.d.	C6H13NO2	In house database	Standard	Amino acids	1
LC_50	1.92	153.032	154.04	0	Diethyl phosphate	M-H	125.0009; 153.0321; 78.9591; 108.9886	C4H11O4P	HMDB MS/MS	Standard	Organic acids	1
LC_51	1.91	175.025	176.032	0	Ascorbic acid	M-H	71.0138; 59.0138; 115.0037	C6H8O6	Metlin MS/MS	Standard	Vitamins	1
LC_52	2.05	219.078	220.085	0.1	5-Hydroxy-L-tryptophan	M-H	157.0770; 219.0771	C11H12N2O3	Metlin MS/MS		Amino acid derivatives	2
LC_53	2.16	283.068	284.076	0.1	Xanthosine	M-H	151.0259; 283.0684	C10H12N4O6	Metlin MS/MS	Standard	Nucleotide derivatives	1
LC_54	2.18	315.072	316.079	0.3	Dihydroxybenzoic acid hexose	M-H	153.0191; 315.0721; 109.0924	C13H16O9	In house database		Phenolic acids derivatives	3
LC_55	2.42	315.072	316.079	0.2	Dihydroxybenzoic acid hexose isomer	M-H	153.0191; 109.0294; 315.0721	C13H16O9	In house database		Phenolic acids derivatives	3
LC_56	2.72	331.067	332.074	0.3	6-Galloyl-glucose	M-H	331.0671; 168.0063; 125.0243; 169.0141	C13H16O10	In house database		Phenolic acids derivatives	2
LC_57	2.79	167.035	168.042	0	Homogentisic acid	M-H	123.0451; 109.0295; 167.0351	C8H8O4	Metlin MS/MS	Standard	Phenolic acids	1
LC_58	2.87	301.093	302.1	0.2	Tachioside	M-H	301.093	C13H18O8	Abu et al., 2013	Standard	Carbohydrates	1
LC_59	3.26	164.072	165.079	0	L-Phenylalanine	M-H	164.0716; 147.0450; 72.0091	C9H11NO2	Metlin MS/MS	Standard a	Amino acids	1
LC_60	3.34	161.046	162.053	0	3-Hydroxymethylglutaric acid	M-H	161.0454; 101.0244; 99.0451	C6H10O5	HMDB MS/MS	Standard	Amino acid derivatives	1
LC_61	3.62	153.019	154.027	0	Protocatechuic acid	M-H	109.0924; 153.0192	C7H6O4	Metlin MS/MS	Standard	Phenolic acids	1
LC_62	3.76	315.072	316.079	0.2	Dihydroxybenzoic acid hexose isomer 3	M-H	315.0722; 152.0114; 153.0193; 108.0217	C13H16O9	In house database		Phenolic acids derivatives	3
LC_63	3.84	261.007	262.015	0.1	Dihydrocaffeic acid sulfate	M-H	261.0074; 181.0506; 163.0400; 135.0453	C9H10O7S	Abu et al., 2013		Phenolic acids derivatives	2
LC_64	3.89	343.104	344.111	0.3	Hydroxyphenyllactic acid hexose	M-H	343.1042; 181.0507; 163.0399; 135.0453	C15H20O9	In house database		Phenolic acids derivatives	3
LC_65	3.99	311.041	312.048	0.3	Caftaric acid	M-H	135.0451; 179.0350; 311.0406	C13H12O9	In house database	Standard	Phenolic acids derivatives	1
LC_66	4.02	341.088	342.095	0.4	Caffeoyl-glucose isomer 1	M-H	135.0451; 341.0878; 179.0350; 119.0346	C15H18O9	In house database		Phenolic acids derivatives	3
LC_67	4.2	329.088	330.095	0.3	Vanillic acid glucoside	M-H	167.0349; 152.0113; 329.0882	C14H18O9	In house database		Phenolic acids derivatives	2
LC_68	4.21	218.103	219.111	0.1	Pantothenic acid	M-H	88.0404; 218.1035; 146.0821; 71.0503	C9H17NO5	Metlin MS/MS		Vitamins	2
LC_69	4.29	299.077	300.084	0.3	Hydroxybenzoic acid hexose isomer 1	M-H	299.0772; 137.0243; 179.0350; 239.0564	C13H16O8	HMDB MS/MS		Phenolic acids derivatives	3
LC_70	4.44	177.019	178.027	0.1	Esculetin	M-H	133.0293; 105.0344	C9H6O4	Metlin MS/MS	Standard	Coumarins	1
LC_71	4.44	311.041	312.048	0.1	Caffeoyl tartaric acid ismoer	M-H; 2M-H	179.0349; 149.0090; 135.0452; 311.0412	C13H12O9	In house database		Phenolic acids derivatives	2
LC_72	4.46	179.035	180.042	0	Caffeic acid	M-H; M-H2O-H	135.0449; 179.0348	C9H8O4	Metlin MS/MS	Standard	Phenolic acids derivatives	1
LC_73	4.55	315.109	316.116	0.2	Vanilloloside	M-H	153.0555; 123.0451; 315.0723	C14H20O8	HMDB MS/MS	Standard	Phenolic acids derivatives	1
LC_74	4.56	313.093	314.1	-0.2	2-Hydroxyphenylacetic acid glucoside	M-H; M+FA-H	313.0927; 151.0397; 107.0501; 161.0453; 179.0347	C14H18O8	HMDB MS/MS		Phenolic acids derivatives	2
LC_75	4.55	315.072	316.079	0.3	Dihydroxybenzoic acid hexose isomer 4	M-H	315.0722; 153.0192; 123.0451; 109.0294	C13H16O9	Metlin MS/MS		Phenolic acids derivatives	3
LC_76	4.56	145.051	146.058	0	Adipic acid	M-H	145.0505; 101.0608; 83.0502; 101.0608	C6H10O4	Metlin MS/MS	Standard	Organic acids	1
LC_77	4.67	353.088	354.095	0.3	3-Caffeoylquinic acid	M-H	191.0560; 353.0877; 179.0349; 135.0450	C16H18O9	Metlin MS/MS	Standard a	Phenolic acids	1
LC_78	4.73	359.098	360.106	0	1-O-(3-Hydroxy-4,5-dimethoxybenzoyl)hexopyranose	M-H; M+FA-H	197.0454; 359.0983; 138.0321; 182.0200; 153.0555	C15H20O10	Metlin MS/MS		Phenolic acids derivatives	3
LC_79	4.74	355.05	356.057	0.4	Lactucin-sulfate isomer 1	M-H	96.9601	C15H16O8S	In house database		Sesquiterpene lactones	3
LC_80	4.76	299.077	300.084	0.2	Hydroxybenzoic acid hexose isomer 2	M-H	137.0243; 299.0775	C13H16O8	In house database		Phenolic acids derivatives	3
LC_81	4.77	341.089	342.095	1	Caffeoyl-glucose isomer 2	M-H	137.0242; 179.0349; 135.0451; 341.0880	C15H18O9	In house database		Phenolic acids derivatives	3
LC_82	4.86	325.093	326.1	0.1	p-coumaric acid glucoside isomer 1	M-H, M+FA-H	163.0399; 119.0501; 325.0930	C15H18O8	In house database		Phenolic acids derivatives	3
LC_83	4.91	315.072	316.079	0.3	Dihydroxybenzoic acid hexose isomer 5	M-H	315.0719; 153.0191; 109.0294	C13H16O9	In house database		Phenolic acids derivatives	3
LC_84	4.94	203.083	204.09	0.1	Tryptophan	M-H	203.0826; 116.0506; 159.0926; 142.0661; 74.0247	C11H12N2O2	Metlin MS/MS	Standard a	Amino acids	1
LC_85	4.94	137.024	138.032	-0.1	Salicylic acid	M-H	137.0243; 93.0346	C7H6O3	Metlin MS/MS	Standard	Phenolic acids	1
LC_86	5	519.118	520.125	-0.2	Cichorioside B-sulfate	M-H	96.9600; 519.1171	C21H28O13S	Abu et al., 2013		Sesquiterpene lactones	2
LC_87	5.07	222.077	223.084	0.1	Acetyl-L-tyrosine	M-H	180.0666; 222.0773; 178.0870; 107.0501; 58.0299	C11H13NO4	Metlin MS/MS		Amino acid derivatives	2
LC_88	5.08	353.088	354.095	0	1-Caffeoylquinic acid	M-H	191.0560; 353.0878; 179.0349; 173.0451	C16H18O9	Metlin MS/MS	Standard	Phenolic acids	1
LC_89	5.11	339.072	340.079	0.2	Aesculin	M-H	177.0191; 339.0721	C15H16O9	Metlin MS/MS	Standard	Coumarins	1
LC_90	5.14	329.088	330.095	0.3	Vanillic acid glucoside isomer 1	M-H	167.0349; 329.0878; 152.0113	C14H18O9	In house database		Phenolic acids derivatives	3
LC_91	5.2	275.093	276.1	0.1	Lactucin isomer 1	M-H	213.0921; 275.0928; 257.0827; 231.1028	C15H16O5	In house database		Sesquiterpene lactones	3
LC_92	5.24	343.104	344.111	0.3	Dihydrocaffeic acid hexose isomer 1	M-H	139.0398; 181.0506; 343.0136; 121.0294; 59.0139	C15H20O9	In house database		Phenolic acids derivatives	3
LC_93	5.25	188.035	189.043	0.1	Kynurenic acid	M-H	144.0432; 188.0352	C10H7NO3	Metlin MS/MS	Standard	Organic acids	1
LC_94	5.25	515.14	516.148	-0.1	Caffeoylquinic acid glucoside	M-H	191.0560; 515.1403; 323.0774	C22H28O14	In house database		Phenolic acids derivatives	2
LC_95	5.34	295.046	296.053	0.2	p-Coumaroyltartaric acid isomer 1	M-H	163.0399; 119.0501; 149.0090; 295.0459	C13H12O8	In house database		Phenolic acids derivatives	3
LC_96	5.4	355.05	356.057	0.2	Lactucin-sulfate isomer 2	M-H	96.9600; 355.0493	C15H16O8S	In house database		Sesquiterpene lactones	3
LC_97	5.41	357.065	358.072	0.4	Dihydrolactucin-sulfate isomer 1	M-H	96.9601; 357.0653	C15H18O8S	In house database		Sesquiterpene lactones	3
LC_98	5.45	341.088	342.095	0.4	Caffeoyl-glucose isomer 3	M-H	179.0350; 341.0882; 135.0451	C15H18O9	In house database		Phenolic acids derivatives	3
LC_99	5.45	299.077	300.084	0.3	Hydroxybenzoic acid hexose isomer 3	M-H	137.0242; 299.0770; 93.0345	C13H16O8	In house database		Phenolic acids derivatives	3
LC_100	5.45	327.109	328.116	0.3	Hydroxyphenyl propionic acid glucoside	M-H	165.0555; 327.1086; 121.0658	C15H20O8	In house database		Phenolic acids derivatives	2
LC_101	5.53	175.061	176.069	-0.1	2-Isopropylmalic acid	M-H	175.0611; 115.0399; 157.0506; 85.0659	C7H12O5	Metlin MS/MS		Organic acids	2
LC_102	5.55	353.088	354.095	-0.2	5-Caffeoylquinic acid	M-H; 2M-H; M+FA-H	353.0877; 191.0559	C16H18O9	In house database	Standard b	Phenolic acids derivatives	1
LC_103	5.57	351.073	352.079	0.5	Chlorogenoquinone	M-H	191.0561; 351.0723; 133.0294; 177.0192	C16H16O9	HMDB MS/MS	Standard	Phenolic acids derivatives	1
LC_104	5.58	639.122	640.128	2	Quercetin glucoside glucuronide	M-H	639.1221; 463.0881; 301.0353; 300.0276; 271.0249	C27H28O18	In house database		Flavonoids	3
LC_105	5.61	343.104	344.111	0.4	Dihydrocaffeic acid hexose	M-H	181.0506; 343.01038; 137.0607	C15H20O9	In house database		Phenolic acids derivatives	3
LC_106	5.65	515.14	516.148	-0.1	Caffeoylquinic acid glucoside isomer 1	M-H	191.0560; 515.1403; 353.0877; 179.0350; 135.0448	C22H28O14	In house database		Phenolic acids derivatives	3
LC_107	5.66	625.143	626.148	2.2	Quercetin diglucoside	M-H	625.1427; 462.0801; 299.0197; 301.0354; 271.0251	C27H30O17	In house database		Flavonoids	2
LC_108	5.69	341.088	342.095	0.4	Caffeoyl-glucose isomer 4	M-H	179.0349; 341.0880; 135.0450; 89.0244; 59.0138	C15H18O9	In house database		Phenolic acids derivatives	3
LC_109	5.77	455.098	456.105	0.2	Flavin Mononucleotide	M-H	455.0970; 96.9696; 78.9590; 213.0172; 199.0013	C17H21N4O9P	Metlin MS/MS		Nucleotide derivatives	2
LC_110	5.78	177.019	178.027	0	5,7-Dihydroxychromone	M-H	177.0193; 133.0294; 113.0020; 105.0345	C9H6O4	In house database	Standard	Phenolic acids derivatives	1
LC_111	5.79	325.093	326.1	0.2	p-coumaric acid glucoside isomer 2	M-H, M+FA-H; 2M-H	163.0398; 119.0500; 325.0929	C15H18O8	In house database		Phenolic acids derivatives	3
LC_112	5.8	725.124	726.128	2.8	Quercetin 3-O-(6''-O-malonyl)-glucoside 7-O-glucuronide	M-H	505.0984; 300.0276; 681.1338; 725.1237; 271.0248	C30H30O21	In house database		Flavonoids	2
LC_113	5.83	341.125	342.132	0.5	Coniferyl alcohol glucoside(coniferoside)	M-H	179.071	C16H22O8	In house database		Lignins	2
LC_114	5.84	179.035	180.042	0.1	Caffeic acid isomer 1	M-H	135.0451; 179.0350	C9H8O4	Metlin MS/MS		Phenolic acids derivatives	3
LC_115	5.88	325.057	326.064	0.4	Fertaric acid	M-H	193.0506; 134.0373; 119.0501	C14H14O9	In house database	Standard	Phenolic acids derivatives	1
LC_116	5.96	711.144	712.149	2.9	Quercetin 3-O-(6''-O-malonyl)-glucoside 7-O-glucoside	M-H	667.1527; 299.0196; 462.0802; 505.0979	C30H32O20	In house database	b	Flavonoids	2
LC_117	5.99	339.072	340.079	0.4	Aesculin isomer 1	M-H	177.0192; 339.0723	C15H16O9	Metlin MS/MS		Coumarins	3
LC_118	6	159.066	160.074	0	Pimelic acid	M-H	97.0629; 159.0661; 115.0764; 95.0502	C7H12O4	Metlin MS/MS	Standard	Lipids	1
LC_119	6.08	275.093	276.1	0.1	Lactucin isomer 2	M-H; M+FA-H; M-H2O-H	213.0919; 275.0924; 185.0971	C15H16O5	In house database		Sesquiterpene lactones	3
LC_120	6.12	329.088	330.095	0.4	Vanillic acid glucoside isomer 2	M-H	167.0348; 329.0876	C14H18O9	In house database		Phenolic acids derivatives	3
LC_121	6.12	515.14	516.148	-0.1	Caffeoylquinic acid glucoside isomer 2	M-H	191.0560; 515.1401; 323.0774; 179.0346; 161.0243; 353.0871	C22H28O14	In house database		Phenolic acids derivatives	3
LC_122	6.12	161.025	162.032	0.2	7-Hydroxy-Coumarin	M-H	161.0245; 133.0296; 73.0295; 59.0138; 71.0138; 116.9863	C9H6O3	In house database	Standard	Coumarins	1
LC_123	6.13	387.13	388.137	-0.1	Geniposide	M-H	225.0769; 387.1301	C17H24O10	In house database	Standard	Iridoids	1
LC_124	6.13	357.065	358.072	0.4	Dihydrolactucin-sulfate	M-H	96.9600; 357.0650	C15H18O8S	In house database		Sesquiterpene lactones	2
LC_125	6.16	551.104	552.111	-0.4	Luteolin-hydroxymalonylglucoside	M-H	507.1141; 285.0409; 371.0986; 241.0509; 199.0383	C24H24O15	Viacava et al., 2018		Flavonoids	3
LC_126	6.25	341.088	342.095	0.4	Caffeoyl-glucose isomer 5	M-H	341.0881; 179.0350; 135.0451	C15H18O9	In house database		Phenolic acids derivatives	3
LC_127	6.26	353.088	354.095	0.1	4-Caffeoylquinic acid	M-H; 2M-H	191.0560; 353.0879	C16H18O9	Metlin MS/MS	Standard b	Phenolic acids derivatives	1
LC_128	6.32	337.093	338.1	0.1	5-p-coumaroylquinic acid	M-H	191.0561; 337.0931; 93.0346	C16H18O8	In house database	Standard b	Phenolic acids derivatives	1
LC_129	6.34	197.046	198.053	0.1	Syringic acid	M-H	182.0200; 197.0456	C9H10O5	Metlin MS/MS	Standard	Phenolic acids derivatives	1
LC_130	6.36	163.04	164.047	0.1	2-Hydroxycinnamic acid	M-H	119.0501; 163.0401	C9H8O3	In house database	Standard	Phenolic acids derivatives	1
LC_131	6.39	209.082	210.089	0.1	Sinapyl alcohol	M-H	194.0583; 209.0803; 161.0243	C11H14O4	Metlin MS/MS	Standard	Phenolic acids derivatives	1
LC_132	6.39	375.132	376.138	0.8	Riboflavin (Vitamin B2)	M-H; M+FA-H	255.0888; 375.1318; 212.0830; 241.0725	C17H20N4O6	Metlin MS/MS	Standard	Vitamins	1
LC_133	6.45	341.124	342.132	0.2	Coniferyl alcohol glucoside(coniferoside) isomer 2	M-H	179.0713; 138.0560; 121.0295	C16H22O8	Abu et al., 2013		Lignins	3
LC_134	6.49	293.031	294.038	0.3	Maloyl‐dihydroxycoumarin	M-H	133.0294; 177.0193; 105.0345	C13H10O8	Viacava et al., 2017		Coumarins	2
LC_135	6.49	295.046	296.053	0.1	Caffeoylmalic acid	M-H; 2M-H	133.0140; 179.0348; 115.0035; 179.0348; 295.0458	C13H12O8	In house database		Phenolic acids derivatives	2
LC_136	6.53	623.128	624.133	2.3	Luteolin glucuronide glucoside	M-H	285.0403; 623.1270; 461.0729	C27H28O17	In house database		Flavonoids	2
LC_137	6.57	385.115	386.121	0.5	Sinapic acid glucose	M-H	181.0504; 223.0612; 137.0605; 385.1139	C17H22O10	In house database		Phenolic acids derivatives	2
LC_138	6.64	625.142	626.148	0.9	Quercetin diglucoside isomer	M-H	625.1422; 463.0883; 301.0354; 300.0274	C27H30O17	In house database		Flavonoids	3
LC_139	6.64	275.092	276.1	-0.4	Lactucin	M-H; M+FA-H; M-H2O-H	213.0920; 275.0921; 185.0970	C15H16O5	In house database	Standard	Sesquiterpene lactones	1
LC_140	6.68	339.055	340.062	0.4	15-deoxylactucin-8-sulfate isomer	M-H	96.9601; 339.0548	C15H16O7S	In house database		Sesquiterpene lactones	3
LC_141	6.7	172.098	173.105	0.1	N-acetylleucine	M-H	172.0979; 130.0871	C8H15NO3	Metlin MS/MS		Amino acid derivatives	2
LC_142	6.77	367.104	368.111	0.5	Feruloylquinic acid	M-H	191.0561; 367.1035; 173.0453	C17H20O9	In house database	Standard	Phenolic acids derivatives	1
LC_143	6.91	463.088	464.096	0.2	Quercetin 3-galactoside	M-H	301.0353; 463.0879; 300.0275; 272.0326	C21H20O12	Metlin MS/MS	Standard	Flavonoids	1
LC_144	6.93	186.114	187.121	0.1	8-Amino-7-oxononanoic acid	M-H	125.0971; 142.1235; 97.0659; 168.1028	C9H17NO3	Metlin MS/MS		Lipids	2
LC_145	6.95	609.149	610.153	2.4	Luteolin diglucoside	M-H	285.0405; 609.1480; 447.0940; 327.0510	C27H30O16	In house database		Flavonoids	2
LC_146	6.97	337.093	338.1	0.2	p-coumaroylquinic acid isomer	M-H	191.0560; 337.0930	C16H18O8	In house database		Phenolic acids derivatives	2
LC_147	7.05	463.088	464.096	0.1	Quercetin 3-hexoside	M-H	301.0534; 463.0879; 151.0035; 283.0245; 255.0302	C21H20O12	Metlin MS/MS		Flavonoids	3
LC_148	7.07	623.128	624.133	2.3	Luteolin glucuronide glucoside isomer	M-H	285.0404; 623.1271; 461.0729	C27H28O17	In house database		Flavonoids	3
LC_149	7.14	473.072	474.08	-0.3	Chicoric acid	2M-H; M-H	149.0090; 179.0349; 311.0410; 473.0724; 293.0303	C22H18O12	In house database	Standard b	Phenolic acids derivatives	1
LC_150	7.17	206.082	207.089	0.2	N-Acetyl-L-phenylalanine	M-H	164.0714; 206.0821; 147.0449; 58.0299	C11H13NO3	Metlin MS/MS		Amino acid derivatives	2
LC_151	7.19	451.088	452.096	-0.3	Hydroxybenzoyl gallic acid hexoside	M-H	331.0667; 313.0589; 168.0065; 125.0259	C20H20O12	Viacava et al., 2018		Phenolic acids derivatives	3
LC_152	7.19	207.066	208.074	0.1	Ferulic acid methyl ester	M-H	192.0428; 177.0193; 207.0663	C11H12O4	Viacava et al., 2018		Phenolic acids derivatives	2
LC_153	7.28	609.149	610.153	2.6	Rutin	M-H	300.0276; 609.1477; 271.0247; 255.0297; 343.0455	C27H30O16	Metlin MS/MS	a, b	Flavonoids	2
LC_154	7.42	477.067	478.075	-0.5	Quercetin 3-glucuronide	M-H; 2M-H	301.0351; 477.0669; 151.0037; 255.0298	C21H18O13	Metlin MS/MS	b	Flavonoids	2
LC_155	7.45	593.152	594.159	0.7	Luteolin 7-neohesperidoside	M-H	593.1516; 285.0404; 284.0327	C27H30O15	In house database		Flavonoids	2
LC_156	7.49	463.088	464.096	-0.2	Quercetin 3-glucoside	M-H	300.0275; 463.0880; 271.0246; 151.0035	C21H20O12	In house database	Standard b	Flavonoids	1
LC_157	7.53	639.159	594.159	2.1	Apigenin diglucoside	M+FA-H	269.0456; 593.1518	C27H30O15	In house database	Standard	Flavonoids	1
LC_158	7.56	461.072	462.08	-0.4	Luteolin 7-glucuronide	M-H; M+FA-H; 2M-H	285.0403; 461.0721	C21H18O12	In house database	Standard b	Flavonoids	1
LC_159	7.58	711.144	712.149	3	Quercetin 3-O-(6''-O-malonyl)-glucoside 7-O-glucoside isomer	M-H	667.1530; 300.0276; 463.0874	C30H32O20	In house database		Flavonoids	3
LC_160	7.6	447.093	448.101	0.1	Luteolin 7-glucoside	M-H	447.0929; 285.0403	C21H20O11	Metlin MS/MS	Standard b	Flavonoids	1
LC_161	7.62	341.07	342.077	-0.3	8-deacetylmatricarin-8-sulfate	M-H	96.9600; 341.0701	C15H18O7S	In house database		Sesquiterpene lactones	2
LC_162	7.66	339.055	340.062	0.2	15-deoxylactucin-8-sulfate	M-H	96.9600; 339.0545	C15H16O7S	In house database		Sesquiterpene lactones	2
LC_163	7.7	433.078	434.085	0.4	Quercetin 3-arabinoside	M-H	300.0276; 301.0353; 433.0775; 271.0248; 255.0301	C20H18O11	In house database	Standard	Flavonoids	1
LC_164	7.71	447.13	448.137	0.2	Di(4-hydroxyphenylacetyl)-hexose	M-H	285.0406; 447.0934; 175.0400; 193.0508; 151.0400	C22H24O10	In house database		Tannins	3
LC_165	7.76	549.091	550.096	2.5	Quercetin 3-(6''-malonylglucoside)	2M-H; M-H	505.0974; 300.0271; 549.0872; 271.0245	C24H22O15	In house database	Standard b	Flavonoids	1
LC_166	7.76	505.098	506.106	-0.5	Quercetin 3-glucoside -6’’-acetate	M-H	300.027	C23H22O13	In house database		Flavonoids	2
LC_167	7.86	457.078	458.085	0.2	Caffeoyltartaric-p-coumaroyl acid	M-H	295.0462; 179.0351; 163.0400; 277.0356; 135.0453	C22H18O11	In house database		Phenolic acids derivatives	2
LC_168	7.9	447.13	448.137	0.3	Di(4-hydroxyphenylacetyl)-hexose isomer 1	M-H	175.0398; 151.0398; 285.0400; 447.0924; 193.0505	C22H24O10	In house database		Tannins	3
LC_169	7.95	505.099	506.106	-0.2	Quercetin 3-glucoside -6’’-acetate isomer	M-H	300.0274; 505.0982; 271.0245; 445.0770	C23H22O13	In house database		Flavonoids	3
LC_170	8.01	515.119	516.127	-0.4	1,3-Dicaffeoylquinic acid	M-H	353.0876; 191.0559; 179.0348; 135.0450; 515.1185	C25H24O12	Metlin MS/MS		Phenolic acids derivatives	2
LC_171	8.03	577.157	578.164	0.8	Apigenin 7-O-neohesperidoside	M-H; M+FA-H	269.0455; 577.1571	C27H30O14	Metlin MS/MS		Flavonoids	2
LC_172	8.04	447.094	448.101	0.3	Luteolin 7-hexoside	M-H	285.0406; 284.0327; 447.0934; 255.0299; 227.0351	C21H20O11	In house database		Flavonoids	3
LC_173	8.18	259.098	260.105	-0.1	8-deoxylactucin	M-H	215.1076; 259.0974; 187.1127	C15H16O4	In house database		Sesquiterpene lactones	2
LC_174	8.23	131.071	132.079	0	Hydroxyisocaproic acid	M-H	131.0712; 85.0659	C6H12O3	Metlin MS/MS		Organic acids	2
LC_175	8.23	457.078	458.085	0.2	Caffeoyltartaric-p-coumaroyl acid isomer 1	M-H	163.0399; 295.0460; 179.0349; 149.0090; 277.0360	C22H18O11	In house database		Phenolic acids derivatives	3
LC_176	8.23	449.109	450.116	0.4	Eriodictyol glucoside	M-H	287.0560; 151.0036; 449.1091; 135.0449	C21H22O11	Beer et al., 2012		Flavonoids	2
LC_177	8.24	295.046	296.053	0.3	p-Coumaroyltartaric acid isomer 2	M-H	163.0400; 149.0090; 119.0502	C13H12O8	In house database		Phenolic acids derivatives	3
LC_178	8.24	491.083	492.09	0.1	Quercetin 3-(6''-methylglucuronide)	M-H	300.0277; 491.0829; 315.0513; 271.0247; 255.0296	C22H20O13	In house database		Flavonoids	2
LC_179	8.25	341.125	342.132	0.4	Coniferyl alcohol glucoside(coniferoside) isomer 3	M-H	179.0712; 164.0478	C16H22O8	Abu et al., 2013		Lignins	3
LC_180	8.27	431.099	432.106	0.3	Apigenin 7-glucoside	M-H	268.0376; 269.0454; 431.0982	C21H20O10	In house database	Standard b	Flavonoids	1
LC_181	8.29	445.078	446.085	0.2	Apigenin 7-glucuronide	M-H	269.0456; 445.0780	C21H18O11	In house database	Standard	Flavonoids	1
LC_182	8.31	579.209	580.216	0.9	Syringaresinol glucose	M-H	417.1555; 181.0507; 387.1084	C28H36O13	Viacava et al., 2018		Lignins	2
LC_183	8.39	533.093	534.101	-0.5	Kaempferol 3-(6''-malonyl)-glucoside	M-H	489.1039; 285.0404; 284.0326; 255.0299; 229.0505	C24H22O14	In house database		Flavonoids	2
LC_184	8.4	489.104	490.111	-0.1	Luteolin-7-O-6”-acetylglucoside	M-H	284.0325; 285.0404; 489.1085; 255.0299; 447.0932	C23H22O12	In house database		Flavonoids	2
LC_185	8.48	449.109	450.116	0.2	Eriodictyol glucoside isomer	M-H	287.0561; 449.1091; 151.0036; 135.0450	C21H22O11	In house database		Flavonoids	3
LC_186	8.59	447.094	448.101	0.2	Kaempferol 7-glucoside	M-H	285.0405; 447.0933	C21H20O11	Metlin MS/MS	Standard	Flavonoids	1
LC_187	8.63	187.098	188.105	0	Azelaic acid	M-H	187.0976; 125.0971; 97.0658	C9H16O4	Metlin MS/MS		Lipids	2
LC_188	8.71	499.125	500.132	-0.1	3-Caffeoyl, 5-p-Coumaroylquinic aicd	M-H	353.0878; 337.0934; 191.0560; 179.0351; 135.0450	C25H24O11	In house database	Standard	Phenolic acids derivatives	1
LC_189	8.73	435.13	436.137	0.4	Phloridzin	M-H; M+FA-H	273.0769; 435.1300; 167.0349; 179.0350	C21H24O10	In house database	Standard	Flavonoids	1
LC_190	8.74	621.221	622.226	1.9	Syringaresinol-acetylhexose	M-H	417.1551; 402.1325; 387.1086; 181.0503; 166.0268	C30H38O14	Viacava et al., 2018		Lignins	3
LC_191	8.82	193.051	194.058	0.1	Ferulic acid	M-H	193.0506; 161.0244; 134.0372	C10H10O4	Metlin MS/MS	Standard	Phenolic acids	1
LC_192	8.93	263.129	264.136	0	Abscisic acid	M-H	189.1284; 245.1183; 201.1284; 233.1182	C15H20O4	In house database	Standard	Sesquiterpenoids	1
LC_193	8.99	315.051	316.058	0.3	Isorhamnetin	M-H	315.05096; 315.05096; 300.02756; 286.96353; 136.98782	C16H12O7	In house database	Standard	Flavonoids	1
LC_194	9.06	481.114	482.121	0.1	Lactucopicrin-15-oxalate	M-H	257.0818; 213.0922; 151.0399; 409.1291; 107.0500	C25H22O10	In house database		Sesquiterpene lactones	2
LC_195	9.3	327.091	328.098	0.2	Santamarin-sulfate	M-H	96.9600; 327.0906; 247.1339; 203.1440	C15H20O6S	In house database		Sesquiterpene lactones	2
LC_196	9.4	227.129	228.136	0.1	Traumatic acid	M-H	227.1290; 183.1390; 227.1290; 165.1285; 158.9786; 130.9837	C12H20O4	In house database	Standard	Lipids	1
LC_197	9.63	481.114	482.121	-0.2	Lactucopicrin-15-oxalate isomer 1	M-H	257.0820; 213.0922; 151.0400; 409.1296; 107.0503	C25H22O10	In house database		Sesquiterpene lactones	3
LC_198	9.89	201.113	202.12	0.2	Decanedioic acid	M-H	201.1132; 201.1132; 139.1129; 183.1026; 112.9398	C10H18O4	In house database	Standard	Lipids	1
LC_199	9.93	409.13	410.137	0.2	Lactupicrin	M-H	213.092	C23H22O7	In house database	Standard	Sesquiterpene lactones	1
LC_200	10.35	581.167	582.174	0.8	Tri-4-hydroxyphenylacetyl glucoside	M-H	175.0401; 151.0400; 217.0507; 295.0827	C30H30O12	Abu et al., 2013		Tannins	2
LC_201	10.64	411.146	412.152	0.9	11β,13-dihydrolactucopicrin	M-H	151.0399; 277.1081; 259.0974; 215.1079; 107.0501	C23H24O7	In house database		Sesquiterpene lactones	2
LC_202	14.11	562.316	517.317	1	LPC(18:3/0:0)	M+FA-H	277.2173; 502.2935; 562.3164	C26H48NO7P	Lipid maps database	Standard	Lipids	1
LC_203	14.5	564.332	519.332	0.9	LPC(18:2/0:0)	M+FA-H	279.2330; 504.3091; 564.3315	C26H50NO7P	Lipid maps database	Standard	Lipids	1
LC_204	14.83	540.33	495.332	-0.4	LPC(16:0/0:0)	M+FA-H	255.2331; 480.3095; 540.3303	C24H50NO7P	Lipid maps database	Standard	Lipids	1
LC_205	0.76	146.165	145.158	0.1	Spermidine	M+H	72.0810; 84.0809; 112.1123; 129.1387	C7H19N3	Metlin MS/MS	Standard	Amines	1
LC_206	0.87	156.077	155.07	0	L-Histidine	M+H	110.0714; 156.0767; 95.0604; 83.0606	C6H9N3O2	Metlin MS/MS	Standard	Amino acids	1
LC_207	0.89	90.0551	89.0477	0.1	beta-Alanine	M+H	90.0551; 72.0446	C3H7NO2	Metlin MS/MS	Standard	Amino acids	1
LC_208	0.89	106.05	105.043	0	L-Serine	M+H	60.0448; 88.0395	C3H7NO3	Metlin MS/MS	Standard	Amino acids	1
LC_209	0.93	116.071	115.063	0.1	L-Proline	M+H	70.0653; 116.0707	C5H9NO2	Metlin MS/MS	Standard	Amino acids	1
LC_210	0.93	258.11	257.103	0.2	Glycerophosphocholine	M+H	104.1071; 258.1104; 86.0966; 124.9999; 184.0735	C8H20NO6P	Metlin MS/MS	Standard	Lipids	1
LC_211	0.93	203.15	202.143	0.1	Asymmetric dimethylarginine	M+H	116.0707; 88.0870; 70.0654	C8H18N4O2	HMDB MS/MS	Standard	Amino acid derivatives	1
LC_212	0.95	127.039	126.032	0.1	1,2,3-Trihydroxybenzene	M+H	109.0285; 81.0336; 53.0390; 127.0390	C6H6O3	Metlin MS/MS		Phenols	2
LC_213	0.96	255.098	255.098	-0.4	Nicotinamide riboside	M+	123.0533; 106.0288; 57.0338; 73.0285; 85.0285	C11H15N2O5	HMDB MS/MS	Standard	Vitamins	1
LC_214	0.96	124.04	123.032	0.2	Niacin	M+H	124.0394; 80.0496; 78.0340; 106.0288	C6H5NO2	Metlin MS/MS	Standard	Vitamins	1
LC_215	0.96	123.055	122.048	0.1	Niacinamide	M+H	123.0554; 80.0496; 106.0287; 78.0339	C6H6N2O	Metlin MS/MS	Standard	Vitamins	1
LC_216	0.96	261.037	260.03	0.2	Glucose 6-phosphate	M+H	98.9842; 85.0285; 127.0389; 145.0493	C6H13O9P	Metlin MS/MS	Standard	Carbohydrates	1
LC_217	1	118.086	117.079	0.1	L-Valine	M+H	72.0810; 55.0546	C5H11NO2	Metlin MS/MS	Standard	Amino acids	1
LC_218	1.24	162.076	161.069	0.1	Acetylhomoserine	M+H	116.0708; 99.0447; 84.0446; 145.0496	C6H11NO4	HMDB MS/MS	Standard	Amino acid derivatives	1
LC_219	1.26	308.091	307.084	0	Glutathione	M+H	76.0217; 84.0446; 162.0220; 179.0488; 233.0593	C10H17N3O6S	Metlin MS/MS	Standard	Peptides	1
LC_220	1.28	150.058	149.051	0.1	L-Methionine	M+H	56.0499; 61.0110; 102.0551; 104.0530; 133.0318	C5H11NO2S	Metlin MS/MS	Standard	Amino acids	1
LC_221	1.3	248.032	247.025	0.1	Pyridoxal Phosphate	M+H	150.0549; 248.0313; 122.0600; 106.0652	C8H10NO6P	Metlin MS/MS		Vitamins	2
LC_222	1.38	245.077	244.07	0.3	Uridine	M+H	113.0346; 96.0078; 70.0289	C9H12N2O6	Metlin MS/MS	Standard	Nucleotide derivatives	1
LC_223	1.5	165.055	164.047	0.2	4-Acetylbenzoic acid	M+H	123.0443; 119.0494; 147.0441	C9H8O3	In-house database	Standard	Organic acids	1
LC_224	1.72	268.104	267.097	0.1	Adenosine	M+H	136.0618; 268.1041; 119.0353	C10H13N5O4	Metlin MS/MS	Standard	Nucleotide derivatives	1
LC_225	1.76	152.057	151.049	0.1	Guanine	M+H	135.0302; 110.0348	C5H5N5O	In-house database	Standard	Nucleotide derivatives	1
LC_226	4.75	384.115	383.108	0.2	Succinyladenosine	M+H	252.0728; 384.1145; 234.0620; 206.0674; 192.0517	C14H17N5O8	HMDB MS/MS	Standard	Nucleotide derivatives	1
LC_227	6.85	449.108	449.108	-0.1	Cyanidin 3-glucoside	M+	287.0551; 449.1081; 137.0230; 213.0530	C21H21O11	Metlin MS/MS	Standard	Flavonoids	1
LC_228	7.58	535.109	535.109	-0.1	Cyanidin 3-(6''-malonylglucoside)	M+	287.0550; 535.1081	C24H23O14	In-house database		Flavonoids	2
LC_229	8.15	535.109	535.109	-0.1	Cyanidin 3-(6''-malonylglucoside) isomer	M+	287.0559; 535.1089	C24H23O14	In-house database		Flavonoids	3
LC_230	15.02	515.322	514.314	0.3	α-Linolenoyl-glycerol glucoside	M+H	353.2691; 261.2215; 81.0701; 95.0857; 335.2577	C27H46O9	In-house database		Lipids	2
LC_231	15.05	293.211	292.204	0	9-OxoOTrE	M+H	149.0963; 275.2011; 107.0857; 79.0543; 93.0698	C18H28O3	Metlin MS/MS	Standard	Lipids	1
LC_232	15.11	520.34	519.332	0.3	PC(18:2/0:0)	M+H	184.0735; 520.3392; 502.3290	C26H50NO7P	Lipid maps database	Standard	Lipids	1
LC_233	15.41	219.174	218.167	0	Bicyclo[6.3.0]undeca-1(11),7-dien-3-one, 2,2,5,5-tetramethyl-	M+H	219.1744; 57.0702; 177.1276; 163.1116; 203.1435	C15H22O	Lipid maps database	Standard	Lipids	1
LC_234	15.76	324.29	323.282	0	Linoleoyl Ethanolamide	M+H	62.0604; 324.2892; 67.0545; 81.0700; 95.0855	C20H37NO2	Metlin MS/MS		Lipids	2
LC_235	16.21	256.264	255.256	0.1	Palmitamide	M+H	88.0759; 102.0915; 69.0701; 116.1017; 130.1231	C16H33NO	Hao et al., 2011	Standard	Lipids	1
LC_236	16.27	282.279	281.272	0	Oleamide	M+H	69.0701; 83.0857; 97.1013; 247.2420; 265.2525	C18H35NO	Metlin MS/MS	Standard	Lipids	1
LC_237	16.53	338.342	337.334	-0.1	13Z-Docosenamide	M+H	338.3412; 83.0854; 69.0701; 97.1015; 321.3150	C22H43NO	Metlin MS/MS	Standard	Lipids	1
Note：
1. Abu-Reidah, I. M., Contreras, M. M., Arráez-Román, D., Segura-Carretero, A., & Fernández-Gutiérrez, A. (2013). Reversed-phase ultra-high-performance liquid chromatography coupled to electrospray ionization-quadrupole-time-of-flight mass spectrometry as a powerful tool for metabolic profiling of vegetables: Lactuca sativa as an example of its application. Journal of Chromatography A, 1313, 212-…
2. Viacava, G. E., Roura, S. I., López-Márquez, D. M., Berrueta, L. A., Gallo, B., & Alonso-Salces, R. M. (2018). Polyphenolic profile of butterhead lettuce cultivar by ultrahigh performance liquid chromatography coupled online to UV–visible spectrophotometry and quadrupole time-of-flight mass spectrometry. Food Chemistry, 260, 239-273.
3. De Beer, D., Schulze, A. E., Joubert, E., De Villiers, A., Malherbe, C. J., & Stander, M. A. (2012). Food ingredient extracts of Cyclopia subternata (Honeybush): variation in phenolic composition and antioxidant capacity. Molecules, 17(12), 14602-14624.
4. Hao, S., Xin, J., Lian, J., Xie, Q., Chen, D., Guo, Y., ... & Li, L. (2011). Establishing a metabolomic model for the prognosis of hepatitis B virus-induced acute-on-chronic liver failure treated with different liver support systems. Metabolomics, 7(3), 400-412.
5. Viacava, G. E., Roura, S. I., Berrueta, L. A., Iriondo, C., Gallo, B., & Alonso‐Salces, R. M. (2017). Characterization of phenolic compounds in green and red oak‐leaf lettuce cultivars by UHPLC‐DAD‐ESI‐QToF/MS using MSE scan mode. Journal of Mass Spectrometry, 52(12), 873-902.
6. a Identified in van Treuren et al. (2018) as level 1
7. b Identified in Yang et al. (2018) as level 1
8. "Standard" means the candidate features was compared with chemical standard with with RT difference of 0.02 min, MS tolerance of 5 p.p.m., and MS/MS tolerance of <10mDa.

## Sheet: Dataset S3
Supplemental Dataset S3 The VIP scores of metabolites in wild ancestors and modern lettuce cultivars
No.	VIP scores for component 1	VIP scores for component 2
LC_173	2.28525	0.296248
LC_209	2.23576	0.755706
LC_18	2.19687	0.913479
LC_226	2.12102	0.603268
LC_19	2.11644	0.899775
LC_105	2.02351	0.986907
LC_157	2.01305	0.640046
LC_123	2.01089	0.629031
LC_185	1.99475	0.878767
LC_189	1.94361	0.612838
LC_138	1.91393	0.765544
LC_164	1.88805	0.705467
LC_216	1.86468	0.525447
LC_113	1.86373	0.759538
LC_169	1.79882	1.16969
LC_179	1.77327	0.468538
LC_156	1.76118	1.14882
LC_95	1.72176	1.02431
LC_116	1.7204	1.03469
LC_117	1.70361	0.855898
LC_176	1.70337	0.796418
LC_166	1.69304	1.18939
LC_64	1.68671	0.877206
LC_141	1.65533	1.0446
LC_63	1.64643	1.04892
LC_87	1.63473	0.974688
LC_196	1.6272	0.655549
LC_1	1.61475	0.783684
LC_33	1.61019	1.25693
LC_34	1.583	1.26008
LC_208	1.57892	0.634271
LC_2	1.57474	0.824309
LC_213	1.54964	0.905394
LC_150	1.5429	1.34671
LC_28	1.5089	1.18547
LC_159	1.50641	1.08907
LC_73	1.50193	0.949372
LC_200	1.48008	0.840259
LC_122	1.46832	0.8505
LC_22	1.46453	0.974096
LC_190	1.4438	1.02504
LC_12	1.43627	0.797212
LC_168	1.40009	0.942894
LC_14	1.39736	0.715907
LC_186	1.37845	0.500063
LC_148	1.37766	0.485527
LC_23	1.34641	1.27581
LC_153	1.34485	1.02426
LC_178	1.28811	1.17104
LC_187	1.26101	1.24981
LC_151	1.25432	1.13454
LC_82	1.2541	0.558458
LC_221	1.24833	0.80589
LC_124	1.24301	0.920182
LC_160	1.22081	0.342659
LC_108	1.21612	0.945236
LC_165	1.2161	1.37666
LC_158	1.2152	0.749573
LC_188	1.21505	0.845132
LC_237	1.20678	1.28028
LC_61	1.19605	1.07016
LC_107	1.18814	0.801982
LC_137	1.18545	1.02307
LC_54	1.1661	1.00936
LC_198	1.15109	1.29519
LC_32	1.15064	1.32674
LC_230	1.14568	0.506988
LC_31	1.13631	1.32015
LC_139	1.13412	1.01965
LC_44	1.12925	1.13545
LC_161	1.11515	1.03702
LC_129	1.11168	1.0329
LC_43	1.10336	1.13094
LC_140	1.08945	0.965335
LC_233	1.0671	1.34804
LC_37	1.06603	1.20931
LC_55	1.0476	0.998528
LC_235	1.04201	1.27305
LC_26	1.03234	0.488652
LC_10	1.02295	0.878819
LC_92	1.01184	0.461377
LC_8	1.00211	0.758704
LC_93	0.990501	1.04708
LC_133	0.954169	0.695499
LC_206	0.950273	1.15147
LC_214	0.950253	1.25317
LC_227	0.949255	0.62629
LC_127	0.94284	1.13368
LC_229	0.906158	0.917842
LC_220	0.902281	1.04875
LC_121	0.899064	1.36573
LC_215	0.891687	1.20961
LC_180	0.888611	0.785429
LC_193	0.888293	0.678004
LC_228	0.884535	0.727374
LC_154	0.881747	1.12922
LC_39	0.87807	1.3173
LC_135	0.875448	1.40432
LC_86	0.868354	1.01548
LC_115	0.86688	0.99796
LC_128	0.851976	1.10871
LC_21	0.848321	1.01393
LC_144	0.846505	0.914899
LC_112	0.83811	0.562374
LC_36	0.832384	0.730377
LC_24	0.832066	0.304265
LC_162	0.830326	0.945432
LC_182	0.826196	0.703707
LC_80	0.821426	1.15686
LC_170	0.819601	1.46584
LC_98	0.815843	1.30759
LC_201	0.793807	0.769805
LC_184	0.792591	1.16211
LC_194	0.786488	1.01698
LC_104	0.766175	0.996295
LC_4	0.755068	0.486789
LC_75	0.746955	1.16051
LC_132	0.743577	1.3244
LC_126	0.733752	0.793951
LC_145	0.731805	0.547096
LC_143	0.724221	0.552065
LC_136	0.722294	0.534475
LC_134	0.721893	1.36945
LC_101	0.711421	1.23101
LC_183	0.705385	0.831445
LC_163	0.701974	1.19239
LC_97	0.699062	1.14082
LC_6	0.69723	1.02908
LC_38	0.696825	1.25475
LC_66	0.696469	1.05304
LC_125	0.694596	1.04565
LC_56	0.692757	1.17138
LC_231	0.687086	0.572418
LC_199	0.686494	0.819464
LC_47	0.683319	1.34552
LC_167	0.678089	1.42351
LC_89	0.674765	0.70247
LC_118	0.630351	1.38059
LC_83	0.625608	0.636824
LC_15	0.62015	0.435823
LC_42	0.615058	1.38313
LC_91	0.598266	1.0419
LC_85	0.589972	1.03484
LC_174	0.579408	0.85348
LC_76	0.572716	1.26549
LC_90	0.567723	1.07626
LC_17	0.565903	0.666131
LC_88	0.56536	0.993257
LC_53	0.562266	0.752218
LC_219	0.559236	0.616208
LC_205	0.556094	0.345744
LC_67	0.537873	1.0636
LC_79	0.519419	1.12054
LC_217	0.505936	0.950035
LC_146	0.504539	0.674315
LC_48	0.498667	0.789092
LC_192	0.490827	0.398651
LC_9	0.490543	0.680029
LC_99	0.486248	0.878608
LC_106	0.482636	0.822852
LC_197	0.479208	0.904894
LC_181	0.468728	1.07459
LC_69	0.465867	0.734231
LC_102	0.4642	1.50063
LC_16	0.460982	0.552701
LC_224	0.459923	0.865822
LC_103	0.455108	1.45724
LC_119	0.451834	1.01278
LC_74	0.446006	1.07483
LC_77	0.445361	1.50103
LC_100	0.428373	0.553973
LC_195	0.420874	0.530256
LC_52	0.41457	1.25293
LC_30	0.41427	1.37577
LC_218	0.403203	0.287824
LC_51	0.401508	1.40361
LC_212	0.39615	1.05207
LC_50	0.389625	0.615513
LC_41	0.382768	1.1933
LC_78	0.374733	1.15618
LC_81	0.364474	0.707839
LC_131	0.364003	1.17246
LC_27	0.349914	0.976733
LC_234	0.345324	0.748713
LC_71	0.338051	1.47899
LC_11	0.334564	0.610153
LC_13	0.327773	0.589528
LC_111	0.322419	1.03277
LC_60	0.320792	1.1269
LC_65	0.293704	0.957578
LC_177	0.291198	1.45506
LC_114	0.285347	1.23911
LC_96	0.280115	1.1121
LC_29	0.277026	0.539782
LC_58	0.275596	1.16286
LC_5	0.274441	0.477534
LC_7	0.267055	0.706376
LC_3	0.26599	0.618814
LC_20	0.260317	0.999835
LC_155	0.257393	0.949228
LC_84	0.248886	1.29631
LC_59	0.245445	1.35851
LC_68	0.242511	1.38838
LC_147	0.2378	0.687563
LC_25	0.235133	1.38371
LC_45	0.233973	1.27096
LC_211	0.222231	0.727126
LC_204	0.217894	0.781149
LC_72	0.203384	1.44461
LC_171	0.197758	0.874246
LC_35	0.173802	1.14749
LC_202	0.17123	0.669444
LC_62	0.165031	1.16799
LC_130	0.163787	1.37552
LC_40	0.162443	1.15203
LC_110	0.160231	0.537337
LC_203	0.151025	0.746623
LC_149	0.146212	1.50767
LC_94	0.145586	1.03843
LC_142	0.139942	1.32451
LC_120	0.138016	0.970986
LC_49	0.127092	0.996837
LC_152	0.117841	1.36957
LC_57	0.10653	0.598055
LC_109	0.0994781	1.12413
LC_210	0.0930859	0.672336
LC_191	0.0911054	1.37398
LC_46	0.0830116	1.25963
LC_232	0.0783317	0.845458
LC_222	0.0645	0.644019
LC_223	0.063262	0.948702
LC_172	0.0609494	1.09771
LC_207	0.0597778	0.636776
LC_236	0.0288863	0.802156
LC_225	0.0277589	0.429448
LC_70	0.0275153	1.31839
LC_175	0.0113097	1.49053

## Sheet: Dataset S4
Supplemental Dataset S4 The volcano plot analysis of metabolites in wild ancestors and modern lettuce cultivars
No.	Fold Change (FC)	log2(FC)	Adjusted P-value	-LOG10(p)
LC_209	0.16642	-2.5871	1.828e-19	18.738
LC_173	0.022082	-5.501	3.6324e-19	18.44
LC_18	0.31883	-1.6491	1.2813e-17	16.892
LC_226	0.1494	-2.7428	4.5687e-16	15.34
LC_19	0.473	-1.0801	9.4853e-16	15.023
LC_105	3.0466	1.6072	1.4599e-14	13.836
LC_157	0.26259	-1.9291	6.0856e-14	13.216
LC_185	13.141	3.716	1.0883e-13	12.963
LC_123	3.5113	1.812	1.8757e-13	12.727
LC_189	5.473	2.4523	4.2196e-13	12.375
LC_113	4.4147	2.1423	1.5398e-12	11.813
LC_138	4.8349	2.2735	3.2873e-12	11.483
LC_164	0.039704	-4.6546	4.4218e-12	11.354
LC_216	7.9507	2.9911	7.1357e-12	11.147
LC_169	3.3815	1.7577	8.2001e-11	10.086
LC_179	8.1913	3.0341	1.7314e-10	9.7616
LC_95	0.45993	-1.1205	4.8801e-10	9.3116
LC_116	2.2908	1.1959	5.5514e-10	9.2556
LC_156	2.5525	1.3519	6.0785e-10	9.2162
LC_176	15.059	3.9125	6.8182e-10	9.1663
LC_64	0.31645	-1.66	6.8182e-10	9.1663
LC_166	2.5479	1.3493	1.1175e-09	8.9517
LC_1	0.2795	-1.8391	3.5752e-09	8.4467
LC_196	0.32058	-1.6412	8.4418e-09	8.0736
LC_208	0.25	-2	1.6679e-08	7.7778
LC_213	2.0645	1.0458	1.6773e-08	7.7754
LC_159	5.8475	2.5478	1.4864e-07	6.8279
LC_200	0.10436	-3.2603	2.0516e-07	6.6879
LC_122	2.3687	1.2441	2.0516e-07	6.6879
LC_186	2.7157	1.4413	7.1627e-07	6.1449
LC_168	0.25174	-1.99	1.0867e-06	5.9639
LC_153	5.4497	2.4462	2.9551e-06	5.5294
LC_221	0.44497	-1.1682	2.3279e-05	4.633
LC_151	2.2925	1.1969	2.5294e-05	4.597
LC_165	5.4627	2.4496	3.5606e-05	4.4485
LC_61	4.7835	2.2581	3.571e-05	4.4472
LC_54	2.8869	1.5295	4.1989e-05	4.3769
LC_139	0.14481	-2.7877	7.4308e-05	4.129
LC_129	44.12	5.4634	0.00023873	3.6221
LC_55	2.8161	1.4937	0.00025844	3.5876
LC_206	0.35725	-1.485	0.0015309	2.8151
LC_229	195.84	7.6135	0.001966	2.7064
LC_227	4.5476	2.1851	0.0020325	2.692
LC_127	7.0618	2.82	0.0025626	2.5913
LC_121	2.7343	1.4512	0.0027668	2.558
LC_135	3.0511	1.6093	0.0040228	2.3955
LC_228	14.756	3.8832	0.0044933	2.3474
LC_193	3.9146	1.9689	0.0050275	2.2987
LC_24	4.3167	2.1099	0.0091992	2.0363
LC_201	0.16518	-2.5979	0.0093476	2.0293
LC_170	3.334	1.7372	0.010319	1.9864
LC_125	73.836	6.2063	0.01482	1.8292
LC_143	7.9276	2.9869	0.017577	1.755
LC_134	2.7525	1.4608	0.01822	1.7394
LC_66	0.077312	-3.6932	0.019322	1.714
LC_56	2.4588	1.2979	0.0216	1.6655
LC_91	0.21803	-2.1974	0.03978	1.4003
LC_231	0.48	-1.0589	0.044876	1.348

## Sheet: Dataset S5
Supplemental Dataset S5 The Mean Decrease Accuracy of metabolites in wild ancestors and modern lettuce cultivars
	No.	Mean Decrease Accuracy
	LC_189	0.012677
	LC_216	0.011932
	LC_173	0.011781
	LC_157	0.010349
	LC_209	0.009845
	LC_200	0.0098027
	LC_164	0.0097964
	LC_18	0.0095355
	LC_185	0.0093919
	LC_105	0.0091938
	LC_168	0.0090364
	LC_19	0.0079227
	LC_179	0.0074053
	LC_123	0.0068365
	LC_226	0.006342
	LC_166	0.0061649
	LC_113	0.0058106
	LC_141	0.0057932
	LC_138	0.0054471
	LC_95	0.005323
	LC_64	0.0051565
	LC_208	0.0046263
	LC_87	0.00453
	LC_176	0.0044
	LC_73	0.0039682
	LC_153	0.0039519
	LC_148	0.0039311
	LC_28	0.0037181
	LC_169	0.0036026
	LC_82	0.003483
	LC_159	0.0032921
	LC_83	0.0032235
	LC_116	0.0031848
	LC_63	0.0031583
	LC_117	0.0029146
	LC_165	0.0028404
	LC_54	0.002771
	LC_178	0.0027705
	LC_156	0.0026965
	LC_22	0.0026287
	LC_99	0.0026267
	LC_171	0.0026214
	LC_139	0.0026009
	LC_128	0.002537
	LC_2	0.0025134
	LC_196	0.0024369
	LC_150	0.0024224
	LC_119	0.0023658
	LC_213	0.0023499
	LC_1	0.0023232
	LC_229	0.0021695
	LC_160	0.0021568
	LC_195	0.0021354
	LC_227	0.0020503
	LC_122	0.0020193
	LC_158	0.0019351
	LC_91	0.0017761
	LC_217	0.0017383
	LC_55	0.0017311
	LC_34	0.0017009
	LC_190	0.0016756
	LC_228	0.0016598
	LC_93	0.0016467
	LC_21	0.0016175
	LC_107	0.0016168
	LC_58	0.0015904
	LC_43	0.0015491
	LC_129	0.0015449
	LC_47	0.001543
	LC_124	0.0015217
	LC_121	0.0015192
	LC_193	0.0014487
	LC_140	0.0014318
	LC_233	0.0013856
	LC_33	0.0013756
	LC_211	0.0013674
	LC_143	0.0013593
	LC_23	0.0013528
	LC_235	0.0013385
	LC_194	0.001219
	LC_188	0.0011743
	LC_198	0.0011593
	LC_151	0.0011499
	LC_100	0.0011119
	LC_53	0.0010942
	LC_135	0.001087
	LC_108	0.0010865
	LC_205	0.0010754
	LC_31	0.0010668
	LC_115	0.0010651
	LC_69	0.0010626
	LC_97	0.0010402
	LC_183	0.0010335
	LC_163	0.0010158
	LC_161	0.00098226
	LC_221	0.00096167
	LC_86	0.00095686
	LC_120	0.00094845
	LC_61	0.00094448
	LC_137	0.00090851
	LC_62	0.00089333
	LC_38	0.00087454
	LC_51	0.00086482
	LC_14	0.00085401
	LC_184	0.00085321
	LC_167	0.00084699
	LC_210	0.00083981
	LC_136	0.00083915
	LC_15	0.00079615
	LC_230	0.00077571
	LC_32	0.00077017
	LC_75	0.00076464
	LC_162	0.00073217
	LC_197	0.0007247
	LC_89	0.00071281
	LC_78	0.00070593
	LC_76	0.00068211
	LC_112	0.00067969
	LC_187	0.00067458
	LC_155	0.0006744
	LC_201	0.00067392
	LC_199	0.00067297
	LC_186	0.00067138
	LC_74	0.00067081
	LC_96	0.00062899
	LC_192	0.00061829
	LC_154	0.00061792
	LC_6	0.00061309
	LC_131	0.00060605
	LC_12	0.00060497
	LC_144	0.00060044
	LC_133	0.00059001
	LC_39	0.00058728
	LC_126	0.00058231
	LC_206	0.00057212
	LC_114	0.00054608
	LC_79	0.00054143
	LC_152	0.00052929
	LC_231	0.00052067
	LC_127	0.00051894
	LC_223	0.00049068
	LC_182	0.00048121
	LC_125	0.00047732
	LC_134	0.00047068
	LC_215	0.00046983
	LC_52	0.00044785
	LC_237	0.00042498
	LC_50	0.00041776
	LC_214	0.00041747
	LC_90	0.00041559
	LC_147	0.00041116
	LC_85	0.00041017
	LC_59	0.00040776
	LC_10	0.00040557
	LC_37	0.00040053
	LC_118	0.00039134
	LC_106	0.00038945
	LC_72	0.00038325
	LC_224	0.00037894
	LC_35	0.00037214
	LC_220	0.00036865
	LC_180	0.00036613
	LC_172	0.00036344
	LC_56	0.00035926
	LC_225	0.00035871
	LC_132	0.00035389
	LC_66	0.00035281
	LC_36	0.00035126
	LC_84	0.00035126
	LC_41	0.00033894
	LC_45	0.00033008
	LC_174	0.00032901
	LC_104	0.00032264
	LC_46	0.00031951
	LC_80	0.00031877
	LC_130	0.00031099
	LC_207	0.00031083
	LC_57	0.0003089
	LC_48	0.00030672
	LC_109	0.00029948
	LC_222	0.00029393
	LC_219	0.00028069
	LC_42	0.00027926
	LC_177	0.00027918
	LC_17	0.00027869
	LC_27	0.00027772
	LC_88	0.0002615
	LC_49	0.00025443
	LC_81	0.00024504
	LC_44	0.00024265
	LC_60	0.00024067
	LC_92	0.0002398
	LC_8	0.00023332
	LC_29	0.00023246
	LC_98	0.00022589
	LC_142	0.00022496
	LC_102	0.00022242
	LC_4	0.00021836
	LC_26	0.00021539
	LC_25	0.00019734
	LC_103	0.00019607
	LC_24	0.00019008
	LC_181	0.00018747
	LC_101	0.00018426
	LC_11	0.00017919
	LC_170	0.00017604
	LC_175	0.00014756
	LC_16	0.00014084
	LC_191	0.00013893
	LC_236	0.00013729
	LC_5	0.00013403
	LC_234	0.00011322
	LC_204	0.00010285
	LC_212	0.00010245
	LC_71	0.00010068
	LC_202	9.5994e-05
	LC_232	9.5238e-05
	LC_9	9.4054e-05
	LC_111	9.3989e-05
	LC_77	8.3926e-05
	LC_218	7.8331e-05
	LC_20	5.5064e-05
	LC_110	5.3981e-05
	LC_203	5.1529e-05
	LC_67	4.2491e-05
	LC_70	4.1974e-05
	LC_149	3.555e-05
	LC_94	4.7704e-06
	LC_145	-2.9359e-06
	LC_30	-6.3492e-06
	LC_68	-3.2585e-05
	LC_65	-4.3478e-05
	LC_40	-5.6867e-05
	LC_3	-9.7469e-05
	LC_146	-0.0001631
	LC_13	-0.00024119
	LC_7	-0.00024508

## Sheet: Dataset S6
Supplemental Dataset S6 Re-sequencing information of wild ancestors and modern lettuce cultivars
ID	Sample	Read_Num	Total_base	N_rate	GC Content	Q20 rate	Q30rate	Group	Subgroup
2	BDWY	124516330	18677449500	0.001446	38.93	97.49	92.82	Modern	Looseleaf
7	GWAS_W01	96929648	14539447200	0.000572	42.02	98.33	94.86	Wild	Wild
8	GWAS_W02	91919166	13787874900	0.000577	39.21	98.33	94.81	Wild	Intermediate
9	GWAS_w07	115257476	17288621400	0.000578	41.47	98.18	94.54	Modern	Oilseed
10	GWAS_w08	93579742	14036961300	0.000574	39.36	98.2	94.45	Wild	Intermediate
11	GWAS_w12	122675430	18401314500	0.000581	38.96	98.24	94.61	Wild	Serriola
12	GWAS_w21	101780888	15267133200	0.000575	39.08	97.97	93.92	Modern	Oilseed
13	GWAS_w22	91477020	13721553000	0.011838	40.94	98.3	94.79	Modern	Oilseed
14	GWAS_w23	95736118	14360417700	0.000571	40.04	98.28	94.65	Wild	Serriola
15	GWAS_w27	101649384	15247407600	0.000582	40.42	98.25	94.66	Wild	Serriola
16	GWAS_w30	88569408	13285411200	0.000581	38.95	98.29	94.73	Wild	Serriola
17	GWAS_w32	111095448	16664317200	0.000577	40.23	98.33	94.84	Wild	Serriola
18	GWAS_w35	84005302	12600795300	0.000578	40.87	98.31	94.82	Wild	Intermediate
19	GWAS_w41	78283128	11742469200	0.000575	39.39	98.35	94.83	Wild	Serriola
20	GWAS_w42	81756408	12263461200	0.000581	38.87	98.26	94.64	Wild	Serriola
21	GWAS_w43	85418654	12812798100	0.00058	38.82	98.24	94.58	Wild	Virosa
22	GWAS_w44	84512410	12676861500	0.000572	39.05	98.21	94.47	Wild	Serriola
24	Impulsion	130529618	19579442700	0.001449	38.92	97.46	92.8	Modern	Looseleaf
29	K017	94471052	14170657800	0.000572	38.82	98.23	94.58	Modern	Stem
30	K019	88358086	13253712900	0.000664	39.41	98.22	94.54	Modern	Stem
35	K055	83849846	12577476900	0.000921	38.97	98.11	94.24	Modern	Stem
65	K515	88713904	13307085600	0.000776	40.01	98.22	94.51	Modern	Stem
72	K588	88631642	13294746300	0.000715	40.58	98.35	94.8	Modern	Butterhead
79	K612	83377282	12506592300	0.00062	39.21	98.46	95.02	Modern	Butterhead
83	K628	99141138	14871170700	0.052305	39.09	97.99	93.99	Modern	Romaine
87	K682	95455234	14318285100	0.052971	42.22	97.96	94.03	Modern	Butterhead
88	K694	93266344	13989951600	0.05172	39.04	97.95	93.89	Modern	Crisphead
137	RBJQ	137010698	20551604700	0.00144	38.86	97.53	92.91	Modern	Crisphead
187	S15K115	83719026	12557853900	0.000684	40.53	98.4	94.98	Modern	Romaine
213	Salinas	124649930	18697489500	0.001453	38.69	97.52	92.85	Modern	Crisphead
215	SW17K847	83596908	12539536200	0.000184	38.98	97.92	93.74	Modern	Romaine
217	SW17K858	89408072	13411210800	0.000181	39.21	97.9	93.7	Modern	Stem
218	SW17K881	124243620	18636543000	0.000194	38.72	97.89	93.74	Modern	Crisphead
219	SW17K896	95559990	14333998500	0.000182	42.24	97.9	93.88	Modern	Stem
221	UC96U523	112903844	16935576600	0.001459	38.7	97.52	92.9	Wild	Serriola
271	ZY	112476760	16871514000	0.001429	38.94	97.4	92.64	Modern	Looseleaf
272	K631	89594348	13528746548	0	38.2	96.21	89.98	Modern	Butterhead
273	SW17K609	82780874	12499911974	0	38.28	96.33	90.21	Modern	Romaine
274	SW17K848	88191352	13316894152	0	38.15	96.31	90.17	Modern	Romaine
275	SW17K857	90264088	13629877288	0	38.21	96.91	91.34	Modern	Looseleaf

## Sheet: Dataset S7
Supplemental Dataset S7 Candidate genes detected by merging FST and CLR statistics
GeneID	GO	KO	Gene annotation
Lsat_1_v5_gn_0_15641	-	K13449	pathogenesis-related leaf protein 4-like [Lactuca sativa] XP_023755801.1 pathogenesis-related leaf protein 4-like [Lactuca sativa] XP_023755802.1 pathogenesis-related leaf protein 4-like [Lactuca sativa] XP_023755803.1 pathogenesis-related leaf protein 4-like [Lactuca sativa] PLY91469.1 hypothetical protein LSAT_0X15681 [Lactuca sativa] PLY91488.1 hypothetical protein LSAT_7X84380 [Lactuca sativa…
Lsat_1_v5_gn_0_15681	-	K13449	pathogenesis-related leaf protein 4-like [Lactuca sativa] XP_023755801.1 pathogenesis-related leaf protein 4-like [Lactuca sativa] XP_023755802.1 pathogenesis-related leaf protein 4-like [Lactuca sativa] XP_023755803.1 pathogenesis-related leaf protein 4-like [Lactuca sativa] PLY91469.1 hypothetical protein LSAT_0X15681 [Lactuca sativa] PLY91488.1 hypothetical protein LSAT_7X84380 [Lactuca sativa…
Lsat_1_v5_gn_0_15700	GO:0000184;GO:0000956;GO:0003674;GO:0003676;GO:0003677;GO:0003824;GO:0004672;GO:0004674;GO:0005575;GO:0005623;GO:0005634;GO:0005654;GO:0005737;GO:0005829;GO:0006139;GO:0006259;GO:0006281;GO:0006401;GO:0006402;GO:0006403;GO:0006405;GO:0006406;GO:0006464;GO:0006468;GO:0006611;GO:0006629;GO:0006644;GO:0006650;GO:0006725;GO:0006793;GO:0006796;GO:0006807;GO:0006886;GO:0006913;GO:0006950;GO:0006974;GO:…	K08873	hypothetical protein LSAT_0X15700 [Lactuca sativa]
Lsat_1_v5_gn_0_15721	-	K13449	pathogenesis-related protein 1A-like [Lactuca sativa] PLY91526.1 hypothetical protein LSAT_0X15721 [Lactuca sativa]
Lsat_1_v5_gn_0_15821	GO:0000325;GO:0003674;GO:0005575;GO:0005623;GO:0005737;GO:0005773;GO:0005774;GO:0005886;GO:0006811;GO:0006820;GO:0008150;GO:0008509;GO:0009507;GO:0009536;GO:0009705;GO:0009987;GO:0010035;GO:0010167;GO:0015075;GO:0015103;GO:0015112;GO:0015698;GO:0015706;GO:0015707;GO:0016020;GO:0022857;GO:0031090;GO:0032991;GO:0034220;GO:0043226;GO:0043227;GO:0043229;GO:0043231;GO:0050896;GO:0051179;GO:0051234;GO:…	K02575	high affinity nitrate transporter 2.6-like [Lactuca sativa] PLY91522.1 hypothetical protein LSAT_0X15821 [Lactuca sativa]
Lsat_1_v5_gn_0_17841	-	-	protein DOWNY MILDEW RESISTANCE 6 [Lactuca sativa] PLY79328.1 hypothetical protein LSAT_0X17841 [Lactuca sativa]
Lsat_1_v5_gn_0_17861	GO:0005575;GO:0005623;GO:0005737;GO:0005794;GO:0005798;GO:0006886;GO:0006888;GO:0006890;GO:0006891;GO:0008104;GO:0008150;GO:0012505;GO:0012506;GO:0015031;GO:0015833;GO:0016020;GO:0016192;GO:0030117;GO:0030120;GO:0030126;GO:0030135;GO:0030137;GO:0030659;GO:0030660;GO:0030662;GO:0030663;GO:0031090;GO:0031410;GO:0031982;GO:0032991;GO:0033036;GO:0034613;GO:0042886;GO:0043226;GO:0043227;GO:0043229;GO:…	K17302	hypothetical protein LSAT_0X17861 [Lactuca sativa]
Lsat_1_v5_gn_0_17920	GO:0000278;GO:0000281;GO:0000902;GO:0000904;GO:0000910;GO:0000911;GO:0005575;GO:0005618;GO:0005623;GO:0005634;GO:0005635;GO:0005737;GO:0005739;GO:0005856;GO:0005874;GO:0005886;GO:0005938;GO:0007049;GO:0007275;GO:0008150;GO:0009607;GO:0009624;GO:0009653;GO:0009791;GO:0009826;GO:0009888;GO:0009932;GO:0009987;GO:0010015;GO:0010016;GO:0010053;GO:0010054;GO:0010103;GO:0010374;GO:0012505;GO:0015630;GO:…	K10389	hypothetical protein LSAT_0X17920 [Lactuca sativa]
Lsat_1_v5_gn_0_21300	-	-	uncharacterized protein LOC111885340 [Lactuca sativa] PLY71028.1 hypothetical protein LSAT_0X21300 [Lactuca sativa]
Lsat_1_v5_gn_0_21321	-	-	hypothetical protein LSAT_0X21321 [Lactuca sativa]
Lsat_1_v5_gn_0_21360	GO:0003674;GO:0003824;GO:0003958;GO:0005575;GO:0005623;GO:0005737;GO:0005783;GO:0006725;GO:0008150;GO:0008152;GO:0009507;GO:0009536;GO:0009698;GO:0009987;GO:0012505;GO:0016491;GO:0016651;GO:0016653;GO:0019748;GO:0043226;GO:0043227;GO:0043229;GO:0043231;GO:0044237;GO:0055114;GO:0071704;GO:1901360	K00327	hypothetical protein LSAT_0X21360 [Lactuca sativa]
Lsat_1_v5_gn_0_21380	-	-	hypothetical protein LSAT_0X21380 [Lactuca sativa]
Lsat_1_v5_gn_0_25321	-	-	hypothetical protein LSAT_0X25321 [Lactuca sativa]
Lsat_1_v5_gn_0_25341	GO:0000902;GO:0000904;GO:0003674;GO:0003824;GO:0005509;GO:0005575;GO:0005618;GO:0005623;GO:0005886;GO:0005911;GO:0005975;GO:0005976;GO:0006073;GO:0006950;GO:0006952;GO:0006968;GO:0007275;GO:0008081;GO:0008150;GO:0008152;GO:0008889;GO:0009505;GO:0009506;GO:0009653;GO:0009664;GO:0009791;GO:0009826;GO:0009888;GO:0009932;GO:0009987;GO:0010015;GO:0010016;GO:0010026;GO:0010052;GO:0010053;GO:0010054;GO:…	K01126	hypothetical protein LSAT_0X25341 [Lactuca sativa]
Lsat_1_v5_gn_0_26101	GO:0005575;GO:0005623;GO:0005886;GO:0016020;GO:0071944	K17479	hypothetical protein LSAT_0X26101 [Lactuca sativa]
Lsat_1_v5_gn_0_28581	-	-	hypothetical protein LSAT_0X28581 [Lactuca sativa]
Lsat_1_v5_gn_0_28600	-	-	hypothetical protein LSAT_0X28600 [Lactuca sativa]
Lsat_1_v5_gn_0_33780	-	-	hypothetical protein LSAT_0X33780 [Lactuca sativa]
Lsat_1_v5_gn_0_34441	GO:0005575;GO:0005623;GO:0005737;GO:0005794;GO:0005798;GO:0005829;GO:0005886;GO:0006886;GO:0006888;GO:0006890;GO:0006891;GO:0008104;GO:0008150;GO:0012505;GO:0012506;GO:0015031;GO:0015833;GO:0016020;GO:0016192;GO:0030117;GO:0030120;GO:0030126;GO:0030135;GO:0030137;GO:0030659;GO:0030660;GO:0030662;GO:0030663;GO:0031090;GO:0031410;GO:0031982;GO:0032991;GO:0033036;GO:0034613;GO:0042886;GO:0043226;GO:…	K05236	coatomer subunit alpha-1-like [Lactuca sativa] PLY75323.1 hypothetical protein LSAT_0X34441 [Lactuca sativa]
Lsat_1_v5_gn_0_34641	-	-	uncharacterized protein LOC111921187 isoform X1 [Lactuca sativa] PLY78692.1 hypothetical protein LSAT_0X34641 [Lactuca sativa]
Lsat_1_v5_gn_0_34660	-	-	hypothetical protein LSAT_0X34660 [Lactuca sativa]
Lsat_1_v5_gn_0_34680	GO:0000079;GO:0000307;GO:0001932;GO:0001934;GO:0003674;GO:0005575;GO:0005623;GO:0005634;GO:0005911;GO:0006355;GO:0006357;GO:0006950;GO:0006970;GO:0008150;GO:0009506;GO:0009651;GO:0009889;GO:0009893;GO:0010468;GO:0010557;GO:0010628;GO:0016538;GO:0019207;GO:0019220;GO:0019222;GO:0019887;GO:0030054;GO:0030234;GO:0031323;GO:0031325;GO:0031328;GO:0031399;GO:0031401;GO:0032268;GO:0032270;GO:0032991;GO:…	-	hypothetical protein LSAT_0X34680 [Lactuca sativa]
Lsat_1_v5_gn_0_34700	-	-	hypothetical protein LSAT_0X34700 [Lactuca sativa]
Lsat_1_v5_gn_0_36201	GO:0000118;GO:0000122;GO:0000228;GO:0000785;GO:0000790;GO:0001085;GO:0001103;GO:0003674;GO:0003676;GO:0003677;GO:0003690;GO:0003824;GO:0004402;GO:0005515;GO:0005575;GO:0005623;GO:0005634;GO:0005654;GO:0005694;GO:0005737;GO:0005813;GO:0005815;GO:0005856;GO:0005911;GO:0006139;GO:0006259;GO:0006304;GO:0006306;GO:0006325;GO:0006355;GO:0006357;GO:0006464;GO:0006473;GO:0006475;GO:0006725;GO:0006807;GO:…	-	hypothetical protein LSAT_0X36201 [Lactuca sativa]
Lsat_1_v5_gn_0_36281	-	-	protein GOS9-like [Lactuca sativa] PLY78689.1 hypothetical protein LSAT_0X36281 [Lactuca sativa]
Lsat_1_v5_gn_0_36301	GO:0003674;GO:0005509;GO:0043167;GO:0043169;GO:0046872	K00901	hypothetical protein LSAT_0X36301 [Lactuca sativa]
Lsat_1_v5_gn_0_36321	-	-	hypothetical protein LSAT_0X36321 [Lactuca sativa]
Lsat_1_v5_gn_0_36361	GO:0000003;GO:0003006;GO:0003674;GO:0003700;GO:0006355;GO:0007275;GO:0008150;GO:0009888;GO:0009889;GO:0009909;GO:0009911;GO:0010073;GO:0010074;GO:0010077;GO:0010154;GO:0010468;GO:0019222;GO:0019827;GO:0022414;GO:0031323;GO:0032501;GO:0032502;GO:0048507;GO:0048582;GO:0048608;GO:0048731;GO:0048831;GO:0048856;GO:0050793;GO:0050794;GO:0051094;GO:0051171;GO:0051252;GO:0061458;GO:0080090;GO:0098727;GO:…	K09264	hypothetical protein LSAT_0X36361 [Lactuca sativa]
Lsat_1_v5_gn_0_36401	-	-	hypothetical protein LSAT_0X36401 [Lactuca sativa]
Lsat_1_v5_gn_0_36620	-	-	probable LRR receptor-like serine/threonine-protein kinase At4g36180 [Lactuca sativa] PLY67432.1 hypothetical protein LSAT_0X36620 [Lactuca sativa]
Lsat_1_v5_gn_0_36641	-	-	hypothetical protein LSAT_0X36641 [Lactuca sativa]
Lsat_1_v5_gn_0_37361	-	-	hypothetical protein LSAT_0X37361 [Lactuca sativa]
Lsat_1_v5_gn_0_37641	-	-	hypothetical protein LSAT_0X37641 [Lactuca sativa]
Lsat_1_v5_gn_0_39640	GO:0000184;GO:0000956;GO:0003674;GO:0003676;GO:0003677;GO:0003723;GO:0003729;GO:0005575;GO:0005623;GO:0005634;GO:0005730;GO:0005737;GO:0005829;GO:0005844;GO:0006139;GO:0006401;GO:0006402;GO:0006403;GO:0006405;GO:0006406;GO:0006611;GO:0006725;GO:0006807;GO:0006886;GO:0006913;GO:0006950;GO:0006952;GO:0007154;GO:0007165;GO:0008104;GO:0008150;GO:0008152;GO:0009056;GO:0009314;GO:0009416;GO:0009607;GO:…	K14327	hypothetical protein LSAT_0X39640 [Lactuca sativa]
Lsat_1_v5_gn_0_4041	-	-	hypothetical protein LSAT_0X4041 [Lactuca sativa]
Lsat_1_v5_gn_0_40520	-	-	uncharacterized protein LOC111921247 [Lactuca sativa] PLY78691.1 hypothetical protein LSAT_0X40520 [Lactuca sativa]
Lsat_1_v5_gn_0_40540	-	K05298	hypothetical protein LSAT_0X40540 [Lactuca sativa]
Lsat_1_v5_gn_0_4061	-	K18810	cyclin-D3-1-like [Lactuca sativa] XP_023767527.1 cyclin-D3-1-like [Lactuca sativa] PLY82662.1 hypothetical protein LSAT_0X44341 [Lactuca sativa] PLY99376.1 hypothetical protein LSAT_0X4061 [Lactuca sativa]
Lsat_1_v5_gn_0_40681	-	K13449	hypothetical protein LSAT_0X40681 [Lactuca sativa]
Lsat_1_v5_gn_0_40840	GO:0006355;GO:0008150;GO:0009889;GO:0009890;GO:0009892;GO:0010468;GO:0010629;GO:0019222;GO:0031323;GO:0031324;GO:0045892;GO:0048523;GO:0050794;GO:0051171;GO:0051252;GO:0080090;GO:1902679;GO:1903506;GO:1903507;GO:2001141	-	hypothetical protein LSAT_0X40840 [Lactuca sativa]
Lsat_1_v5_gn_0_4121	-	-	pollen-specific leucine-rich repeat extensin-like protein 3 [Lactuca sativa] PLY99366.1 hypothetical protein LSAT_0X4121 [Lactuca sativa]
Lsat_1_v5_gn_0_4140	GO:0003674;GO:0003676;GO:0003723;GO:0003729;GO:0003743;GO:0005575;GO:0005623;GO:0005737;GO:0005829;GO:0006412;GO:0006413;GO:0006417;GO:0006446;GO:0006518;GO:0006807;GO:0006950;GO:0006970;GO:0008135;GO:0008150;GO:0008152;GO:0009058;GO:0009059;GO:0009651;GO:0009889;GO:0009987;GO:0010467;GO:0010468;GO:0010608;GO:0019222;GO:0019538;GO:0031323;GO:0032268;GO:0034641;GO:0034645;GO:0043043;GO:0043170;GO:…	K13126	polyadenylate-binding protein 2-like [Lactuca sativa]
Lsat_1_v5_gn_0_41400	-	-	uncharacterized protein LOC111878828 [Lactuca sativa]
Lsat_1_v5_gn_0_41420	GO:0000050;GO:0003674;GO:0003824;GO:0004088;GO:0005575;GO:0005623;GO:0005737;GO:0005951;GO:0006082;GO:0006520;GO:0006525;GO:0006526;GO:0006807;GO:0006950;GO:0007154;GO:0008150;GO:0008152;GO:0008652;GO:0009058;GO:0009064;GO:0009084;GO:0009267;GO:0009507;GO:0009532;GO:0009536;GO:0009570;GO:0009987;GO:0009991;GO:0016036;GO:0016874;GO:0016879;GO:0016884;GO:0019627;GO:0019752;GO:0031667;GO:0031668;GO:…	K01956	hypothetical protein LSAT_0X41420 [Lactuca sativa]
Lsat_1_v5_gn_0_4161	GO:0000209;GO:0002020;GO:0003674;GO:0003824;GO:0004842;GO:0005515;GO:0005575;GO:0005623;GO:0005737;GO:0005783;GO:0005789;GO:0006464;GO:0006508;GO:0006511;GO:0006629;GO:0006720;GO:0006725;GO:0006807;GO:0006950;GO:0007275;GO:0008150;GO:0008152;GO:0008299;GO:0008610;GO:0009056;GO:0009058;GO:0009059;GO:0009414;GO:0009415;GO:0009698;GO:0009699;GO:0009893;GO:0009987;GO:0010025;GO:0010033;GO:0010035;GO:…	K10661	probable E3 ubiquitin ligase SUD1 [Lactuca sativa] PLY99380.1 hypothetical protein LSAT_0X4161 [Lactuca sativa]
Lsat_1_v5_gn_0_4181	GO:0003674;GO:0003824;GO:0004144;GO:0005575;GO:0005623;GO:0005737;GO:0005783;GO:0005886;GO:0006629;GO:0006638;GO:0006639;GO:0006641;GO:0008150;GO:0008152;GO:0008374;GO:0008610;GO:0009058;GO:0009987;GO:0010025;GO:0010166;GO:0012505;GO:0016020;GO:0016411;GO:0016740;GO:0016746;GO:0016747;GO:0019432;GO:0043226;GO:0043227;GO:0043229;GO:0043231;GO:0044237;GO:0044249;GO:0044255;GO:0045017;GO:0046460;GO:…	-	O-acyltransferase WSD1-like isoform X1 [Lactuca sativa] PLY99374.1 hypothetical protein LSAT_0X4181 [Lactuca sativa]
Lsat_1_v5_gn_0_4201	GO:0003674;GO:0003824;GO:0005575;GO:0005623;GO:0005737;GO:0005829;GO:0006081;GO:0006725;GO:0006766;GO:0006793;GO:0006796;GO:0006807;GO:0006950;GO:0006970;GO:0006972;GO:0007275;GO:0008150;GO:0008152;GO:0008478;GO:0008614;GO:0008615;GO:0009058;GO:0009108;GO:0009110;GO:0009443;GO:0009651;GO:0009653;GO:0009888;GO:0009987;GO:0010015;GO:0010053;GO:0010054;GO:0016301;GO:0016310;GO:0016740;GO:0016772;GO:…	K00868	pyridoxal kinase-like isoform X5 [Lactuca sativa] PLY99363.1 hypothetical protein LSAT_0X4201 [Lactuca sativa]
Lsat_1_v5_gn_0_4221	GO:0000462;GO:0003674;GO:0003676;GO:0003723;GO:0003729;GO:0003735;GO:0005198;GO:0005575;GO:0005618;GO:0005623;GO:0005634;GO:0005730;GO:0005737;GO:0005829;GO:0005840;GO:0005844;GO:0005911;GO:0006139;GO:0006364;GO:0006396;GO:0006412;GO:0006518;GO:0006725;GO:0006807;GO:0008150;GO:0008152;GO:0009058;GO:0009059;GO:0009506;GO:0009507;GO:0009536;GO:0009987;GO:0010467;GO:0015935;GO:0016020;GO:0016070;GO:…	K02960	40S ribosomal protein S16 [Helianthus annuus] XP_023729873.1 40S ribosomal protein S16 [Lactuca sativa] XP_023751968.1 40S ribosomal protein S16 [Lactuca sativa] CAB4098770.1 unnamed protein product [Lactuca saligna] KAF5812397.1 putative ribosomal protein S9 [Helianthus annuus] PLY97556.1 hypothetical protein LSAT_5X112140 [Lactuca sativa] PLY99387.1 hypothetical protein LSAT_0X4221 [Lactuca sat…
Lsat_1_v5_gn_0_4261	-	-	hypothetical protein LSAT_0X4261 [Lactuca sativa]
Lsat_1_v5_gn_0_4280	GO:0000003;GO:0003006;GO:0003674;GO:0003824;GO:0004842;GO:0006464;GO:0006508;GO:0006511;GO:0006807;GO:0007275;GO:0008150;GO:0008152;GO:0009056;GO:0009791;GO:0009987;GO:0010228;GO:0010498;GO:0016567;GO:0016740;GO:0019538;GO:0019787;GO:0019941;GO:0022414;GO:0030163;GO:0032446;GO:0032501;GO:0032502;GO:0036211;GO:0043161;GO:0043170;GO:0043412;GO:0044237;GO:0044248;GO:0044257;GO:0044260;GO:0044265;GO:…	K10635	E3 ubiquitin-protein ligase MBR2-like [Lactuca sativa] PLY99365.1 hypothetical protein LSAT_0X4280 [Lactuca sativa]
Lsat_1_v5_gn_0_4301	GO:0002376;GO:0003674;GO:0003824;GO:0004842;GO:0006464;GO:0006807;GO:0006950;GO:0006952;GO:0006955;GO:0008150;GO:0008152;GO:0009607;GO:0009814;GO:0009987;GO:0010033;GO:0010200;GO:0010243;GO:0016567;GO:0016740;GO:0019538;GO:0019787;GO:0032446;GO:0036211;GO:0042493;GO:0043170;GO:0043207;GO:0043412;GO:0044237;GO:0044260;GO:0044267;GO:0045087;GO:0050896;GO:0051707;GO:0061630;GO:0061659;GO:0070647;GO:…	-	U-box domain-containing protein 26-like [Lactuca sativa] PLY99383.1 hypothetical protein LSAT_0X4301 [Lactuca sativa]
Lsat_1_v5_gn_0_4360	-	-	hypothetical protein LSAT_0X4360 [Lactuca sativa]
Lsat_1_v5_gn_0_43680	GO:0003674;GO:0003824;GO:0004553;GO:0008150;GO:0008152;GO:0008422;GO:0015926;GO:0016787;GO:0016798;GO:0071704;GO:1901135	K01188	hypothetical protein LSAT_0X43680 [Lactuca sativa]
Lsat_1_v5_gn_0_4381	-	-	hypothetical protein LSAT_0X4381 [Lactuca sativa]
Lsat_1_v5_gn_0_44201	-	-	hypothetical protein LSAT_0X44201 [Lactuca sativa]
Lsat_1_v5_gn_0_44280	-	K18696	glycerophosphodiester phosphodiesterase GDPD2-like [Lactuca sativa] PLY73275.1 hypothetical protein LSAT_0X44280 [Lactuca sativa]
Lsat_1_v5_gn_0_44301	-	K11229	hypothetical protein LSAT_0X44301 [Lactuca sativa]
Lsat_1_v5_gn_0_4441	GO:0005575;GO:0005623;GO:0005886;GO:0016020;GO:0031224;GO:0031225;GO:0031226;GO:0046658;GO:0071944	-	hypothetical protein LSAT_0X4441 [Lactuca sativa]
Lsat_1_v5_gn_0_4460	-	-	hypothetical protein LSAT_0X4460 [Lactuca sativa]
Lsat_1_v5_gn_0_44640	GO:0003674;GO:0005048;GO:0005575;GO:0005623;GO:0005634;GO:0005635;GO:0005737;GO:0006606;GO:0006607;GO:0006610;GO:0006886;GO:0006913;GO:0008104;GO:0008139;GO:0008150;GO:0009507;GO:0009536;GO:0012505;GO:0015031;GO:0015833;GO:0016020;GO:0017038;GO:0031090;GO:0031965;GO:0031974;GO:0031981;GO:0033036;GO:0033218;GO:0033365;GO:0034399;GO:0034504;GO:0034613;GO:0042277;GO:0042886;GO:0043226;GO:0043227;GO:…	K14293	importin subunit beta-1 [Lactuca sativa]
Lsat_1_v5_gn_0_7340	GO:0005575;GO:0005623;GO:0005737	K14966	rab9 effector protein with kelch motifs [Lactuca sativa] PLY99789.1 hypothetical protein LSAT_0X7340 [Lactuca sativa]
Lsat_1_v5_gn_0_7361	-	K19748	uncharacterized protein LOC111914262 [Lactuca sativa] PLY99768.1 hypothetical protein LSAT_0X7361 [Lactuca sativa] CAB4113973.1 unnamed protein product [Lactuca saligna]
Lsat_1_v5_gn_0_7401	-	K02936	60S ribosomal protein L7a-1-like, partial [Lactuca sativa] XP_023764199.1 60S ribosomal protein L7a-1-like, partial [Lactuca sativa]
Lsat_1_v5_gn_0_7421	GO:0003674;GO:0003824;GO:0005575;GO:0005623;GO:0005886;GO:0008150;GO:0015399;GO:0016020;GO:0016021;GO:0016462;GO:0016787;GO:0016817;GO:0016818;GO:0016887;GO:0017111;GO:0022804;GO:0022857;GO:0031224;GO:0042623;GO:0042626;GO:0051179;GO:0051234;GO:0055085;GO:0071944	-	hypothetical protein LSAT_0X7421 [Lactuca sativa]
Lsat_1_v5_gn_0_7441	GO:0003674;GO:0003824;GO:0005575;GO:0005623;GO:0005886;GO:0008150;GO:0015399;GO:0016020;GO:0016021;GO:0016462;GO:0016787;GO:0016817;GO:0016818;GO:0016887;GO:0017111;GO:0022804;GO:0022857;GO:0031224;GO:0042623;GO:0042626;GO:0051179;GO:0051234;GO:0055085;GO:0071944	-	hypothetical protein LSAT_0X7441 [Lactuca sativa]
Lsat_1_v5_gn_0_7461	-	-	uncharacterized protein LOC111914017 isoform X1 [Lactuca sativa] PLY99772.1 hypothetical protein LSAT_0X7461 [Lactuca sativa]
Lsat_1_v5_gn_0_7481	-	-	pentatricopeptide repeat-containing protein At2g27610-like [Lactuca sativa] PLY99766.1 hypothetical protein LSAT_0X7481 [Lactuca sativa]
Lsat_1_v5_gn_0_7500	GO:0000166;GO:0000902;GO:0000904;GO:0003674;GO:0003824;GO:0005515;GO:0005524;GO:0005575;GO:0005623;GO:0005634;GO:0005737;GO:0005768;GO:0005770;GO:0005771;GO:0005911;GO:0006629;GO:0006900;GO:0006914;GO:0006996;GO:0007032;GO:0007033;GO:0007034;GO:0008104;GO:0008144;GO:0008150;GO:0008152;GO:0008202;GO:0009056;GO:0009506;GO:0009653;GO:0009888;GO:0009987;GO:0010008;GO:0010026;GO:0010090;GO:0010091;GO:…	K12196	protein SUPPRESSOR OF K(+) TRANSPORT GROWTH DEFECT 1-like [Lactuca sativa] XP_023765234.1 protein SUPPRESSOR OF K(+) TRANSPORT GROWTH DEFECT 1-like [Lactuca sativa] XP_023765297.1 protein SUPPRESSOR OF K(+) TRANSPORT GROWTH DEFECT 1-like [Lactuca sativa] XP_023765360.1 protein SUPPRESSOR OF K(+) TRANSPORT GROWTH DEFECT 1-like [Lactuca sativa] PLY99775.1 hypothetical protein LSAT_0X7500 [Lactuca s…
Lsat_1_v5_gn_0_7521	GO:0008150;GO:0010033;GO:0010200;GO:0010243;GO:0042493;GO:0050896;GO:1901698	-	zinc finger A20 and AN1 domain-containing stress-associated protein 4-like [Lactuca sativa] PLY99788.1 hypothetical protein LSAT_0X7521 [Lactuca sativa]
Lsat_1_v5_gn_0_7541	-	-	hypothetical protein LSAT_0X7541 [Lactuca sativa]
Lsat_1_v5_gn_0_7560	-	K14396	hypothetical protein LSAT_0X7560 [Lactuca sativa]
Lsat_1_v5_gn_0_7581	GO:0003674;GO:0003824;GO:0004842;GO:0005515;GO:0005575;GO:0005623;GO:0005737;GO:0006464;GO:0006807;GO:0008150;GO:0008152;GO:0009987;GO:0016567;GO:0016740;GO:0019538;GO:0019787;GO:0019899;GO:0031625;GO:0032446;GO:0036211;GO:0043170;GO:0043412;GO:0044237;GO:0044260;GO:0044267;GO:0044389;GO:0061630;GO:0061659;GO:0070647;GO:0071704	K10586	hypothetical protein LSAT_0X7581 [Lactuca sativa]
Lsat_1_v5_gn_0_7601	GO:0003674;GO:0003824;GO:0004163;GO:0005515;GO:0005575;GO:0005623;GO:0005737;GO:0005777;GO:0005829;GO:0006066;GO:0006084;GO:0006139;GO:0006163;GO:0006464;GO:0006486;GO:0006487;GO:0006488;GO:0006489;GO:0006490;GO:0006629;GO:0006637;GO:0006644;GO:0006694;GO:0006695;GO:0006720;GO:0006725;GO:0006753;GO:0006790;GO:0006793;GO:0006796;GO:0006807;GO:0008150;GO:0008152;GO:0008202;GO:0008203;GO:0008284;GO:…	K01597	diphosphomevalonate decarboxylase MVD2, peroxisomal-like [Lactuca sativa] PLY99779.1 hypothetical protein LSAT_0X7601 [Lactuca sativa]
Lsat_1_v5_gn_0_7620	-	K20363	hypothetical protein LSAT_0X7620 [Lactuca sativa] CAB4113964.1 unnamed protein product [Lactuca saligna]
Lsat_1_v5_gn_0_7641	-	-	hypothetical protein LSAT_0X7641 [Lactuca sativa]
Lsat_1_v5_gn_0_7661	-	-	hypothetical protein LSAT_0X7661 [Lactuca sativa]
Lsat_1_v5_gn_0_7701	-	-	hypothetical protein LSAT_0X7701 [Lactuca sativa]
Lsat_1_v5_gn_0_7761	-	-	hypothetical protein LSAT_0X7761 [Lactuca sativa]
Lsat_1_v5_gn_0_7781	-	-	ACT domain-containing protein ACR12-like isoform X1 [Lactuca sativa] PLY99799.1 hypothetical protein LSAT_0X7781 [Lactuca sativa]
Lsat_1_v5_gn_0_7801	-	K00993	hypothetical protein LSAT_0X7801 [Lactuca sativa]
Lsat_1_v5_gn_0_7881	-	-	uncharacterized protein LOC111912317 [Lactuca sativa] XP_023763906.1 uncharacterized protein LOC111912317 [Lactuca sativa] PLY99778.1 hypothetical protein LSAT_0X7881 [Lactuca sativa]
Lsat_1_v5_gn_0_7900	-	-	hypothetical protein LSAT_0X7900 [Lactuca sativa]
Lsat_1_v5_gn_0_7921	-	-	uncharacterized protein LOC111912132 [Lactuca sativa] PLY99764.1 hypothetical protein LSAT_0X7921 [Lactuca sativa]
Lsat_1_v5_gn_0_7940	-	-	-
Lsat_1_v5_gn_0_7960	-	-	hypothetical protein LSAT_0X7960 [Lactuca sativa]
Lsat_1_v5_gn_0_8000	-	-	hypothetical protein LSAT_0X8000 [Lactuca sativa]
Lsat_1_v5_gn_0_8021	-	K02975	40S ribosomal protein S25-like [Lactuca sativa] PLY99783.1 hypothetical protein LSAT_0X8021 [Lactuca sativa] CAB4113953.1 unnamed protein product [Lactuca saligna]
Lsat_1_v5_gn_0_8040	-	-	glycine-rich protein 5-like [Lactuca sativa] PLY99796.1 hypothetical protein LSAT_0X8040 [Lactuca sativa]
Lsat_1_v5_gn_0_8061	-	-	uncharacterized protein LOC111911815 isoform X1 [Lactuca sativa]
Lsat_1_v5_gn_0_8080	GO:0003674;GO:0005515;GO:0005575;GO:0005623;GO:0005737;GO:0006605;GO:0006612;GO:0006886;GO:0006996;GO:0008104;GO:0008150;GO:0009507;GO:0009534;GO:0009535;GO:0009536;GO:0009579;GO:0009657;GO:0009668;GO:0009987;GO:0010027;GO:0015031;GO:0015833;GO:0016020;GO:0016043;GO:0017038;GO:0019904;GO:0022607;GO:0032991;GO:0033036;GO:0033365;GO:0034613;GO:0042651;GO:0042886;GO:0043226;GO:0043227;GO:0043229;GO:…	K03217	hypothetical protein LSAT_0X8080 [Lactuca sativa]
Lsat_1_v5_gn_0_8100	-	-	hypothetical protein LSAT_0X8100 [Lactuca sativa]
Lsat_1_v5_gn_0_8120	-	K17769	hypothetical protein LSAT_0X8120 [Lactuca sativa]
Lsat_1_v5_gn_0_8140	GO:0005575;GO:0005623;GO:0005737;GO:0005829;GO:0006950;GO:0006970;GO:0008150;GO:0009651;GO:0050896	-	uncharacterized protein At2g38710-like [Lactuca sativa] PLY99794.1 hypothetical protein LSAT_0X8140 [Lactuca sativa]
Lsat_1_v5_gn_0_8161	-	-	multiple myeloma tumor-associated protein 2 homolog [Lactuca sativa] XP_023763188.1 multiple myeloma tumor-associated protein 2 homolog [Lactuca sativa] PLY99769.1 hypothetical protein LSAT_0X8161 [Lactuca sativa]
Lsat_1_v5_gn_0_8180	GO:0003674;GO:0005515;GO:0005575;GO:0005623;GO:0005737;GO:0005829;GO:0042802;GO:0042803;GO:0046983;GO:0048037;GO:0051536;GO:0051540	-	cytosolic Fe-S cluster assembly factor NBP35 [Lactuca sativa] PLY99761.1 hypothetical protein LSAT_0X8180 [Lactuca sativa]
Lsat_1_v5_gn_0_8200	GO:0005575;GO:0005618;GO:0005623;GO:0030312;GO:0071944	-	hypothetical protein LSAT_0X8200 [Lactuca sativa]
Lsat_1_v5_gn_0_8220	GO:0005575;GO:0005618;GO:0005623;GO:0030312;GO:0071944	-	hypothetical protein LSAT_0X8220 [Lactuca sativa]
Lsat_1_v5_gn_0_8241	-	-	transcription factor SRM1-like [Lactuca sativa] PLY99795.1 hypothetical protein LSAT_0X8241 [Lactuca sativa]
Lsat_1_v5_gn_0_8260	-	-	uncharacterized protein LOC111911441 isoform X2 [Lactuca sativa]
Lsat_1_v5_gn_0_8301	GO:0003674;GO:0003824;GO:0006629;GO:0006644;GO:0006720;GO:0006721;GO:0006793;GO:0006796;GO:0008150;GO:0008152;GO:0008299;GO:0008610;GO:0009058;GO:0009987;GO:0010333;GO:0010334;GO:0016829;GO:0016835;GO:0019637;GO:0042214;GO:0044237;GO:0044249;GO:0044255;GO:0045338;GO:0046246;GO:0051762;GO:0071704	K15803	beta-caryophyllene synthase-like [Lactuca sativa]
Lsat_1_v5_gn_0_8321	-	-	hypothetical protein LSAT_0X8321 [Lactuca sativa]
Lsat_1_v5_gn_0_8420	-	-	hypothetical protein LSAT_0X8420 [Lactuca sativa]
Lsat_1_v5_gn_0_9681	-	-	hypothetical protein LSAT_0X9681 [Lactuca sativa]
Lsat_1_v5_gn_0_9700	-	-	hypothetical protein LSAT_0X9700 [Lactuca sativa]
Lsat_1_v5_gn_0_9721	GO:0000272;GO:0003674;GO:0003824;GO:0004553;GO:0005575;GO:0005576;GO:0005618;GO:0005623;GO:0005737;GO:0005773;GO:0005975;GO:0005976;GO:0008150;GO:0008152;GO:0009044;GO:0009056;GO:0009505;GO:0009987;GO:0010383;GO:0016052;GO:0016787;GO:0016798;GO:0030312;GO:0043170;GO:0043226;GO:0043227;GO:0043229;GO:0043231;GO:0044036;GO:0044237;GO:0044260;GO:0045491;GO:0045493;GO:0046556;GO:0048046;GO:0071704;GO:…	K01209	hypothetical protein LSAT_0X9721 [Lactuca sativa]
Lsat_1_v5_gn_0_9740	-	-	uncharacterized calcium-binding protein At1g02270-like isoform X2 [Lactuca sativa] PLY99692.1 hypothetical protein LSAT_0X9740 [Lactuca sativa]
Lsat_1_v5_gn_0_9760	GO:0002230;GO:0002237;GO:0002376;GO:0002682;GO:0003674;GO:0003676;GO:0003677;GO:0003700;GO:0003712;GO:0003713;GO:0005515;GO:0005575;GO:0005623;GO:0005634;GO:0005737;GO:0005886;GO:0006355;GO:0006950;GO:0006952;GO:0006955;GO:0008150;GO:0009266;GO:0009314;GO:0009409;GO:0009416;GO:0009607;GO:0009615;GO:0009617;GO:0009642;GO:0009644;GO:0009814;GO:0009889;GO:0009893;GO:0009962;GO:0009966;GO:0009967;GO:…	-	NAC domain-containing protein 91 [Lactuca sativa] PLY99714.1 hypothetical protein LSAT_0X9760 [Lactuca sativa]
Lsat_1_v5_gn_0_9780	-	K00430	peroxidase 5-like [Lactuca sativa] PLY99728.1 hypothetical protein LSAT_0X9780 [Lactuca sativa]
Lsat_1_v5_gn_0_9801	-	K01358	hypothetical protein LSAT_0X9801 [Lactuca sativa]
Lsat_1_v5_gn_0_9821	GO:0005575;GO:0005623;GO:0005737;GO:0005829	K03626	nascent polypeptide-associated complex subunit alpha-like protein 2 isoform X1 [Lactuca sativa] PLY99676.1 hypothetical protein LSAT_0X9821 [Lactuca sativa]
Lsat_1_v5_gn_0_9841	-	-	uncharacterized protein LOC111879333 [Lactuca sativa] PLY99693.1 hypothetical protein LSAT_0X9841 [Lactuca sativa]
Lsat_1_v5_gn_1_16840	GO:0000003;GO:0000226;GO:0003006;GO:0003674;GO:0005319;GO:0005548;GO:0005575;GO:0005623;GO:0005628;GO:0005634;GO:0005886;GO:0006811;GO:0006820;GO:0006869;GO:0006996;GO:0007010;GO:0007017;GO:0007049;GO:0008150;GO:0008525;GO:0008526;GO:0009653;GO:0009987;GO:0010876;GO:0015711;GO:0015914;GO:0016020;GO:0016043;GO:0016192;GO:0019953;GO:0022414;GO:0022607;GO:0030154;GO:0030427;GO:0030435;GO:0030437;GO:…	K02725	hypothetical protein LSAT_1X16840 [Lactuca sativa]
Lsat_1_v5_gn_1_16860	GO:0005575;GO:0005623;GO:0005634;GO:0005694;GO:0005730;GO:0005737;GO:0005739;GO:0031974;GO:0031981;GO:0043226;GO:0043227;GO:0043229;GO:0043231;GO:0070013	K11275	histone H1-like [Lactuca sativa] PLY83004.1 hypothetical protein LSAT_1X16860 [Lactuca sativa]
Lsat_1_v5_gn_1_16900	GO:0003674;GO:0003824;GO:0005575;GO:0005623;GO:0005737;GO:0006082;GO:0006950;GO:0008150;GO:0008152;GO:0008168;GO:0008757;GO:0009611;GO:0009694;GO:0009987;GO:0010817;GO:0016740;GO:0019752;GO:0030795;GO:0032259;GO:0032787;GO:0042445;GO:0044237;GO:0044281;GO:0050896;GO:0065008;GO:0071704	K08241	jasmonate O-methyltransferase isoform X1 [Lactuca sativa] PLY82920.1 hypothetical protein LSAT_1X16900 [Lactuca sativa]
Lsat_1_v5_gn_1_16941	-	-	hypothetical protein LSAT_1X16941 [Lactuca sativa]
Lsat_1_v5_gn_1_16981	GO:0000003;GO:0003006;GO:0003674;GO:0003824;GO:0004497;GO:0005575;GO:0007275;GO:0008150;GO:0008152;GO:0009058;GO:0009791;GO:0010154;GO:0016020;GO:0016491;GO:0016705;GO:0016709;GO:0019748;GO:0022414;GO:0032501;GO:0032502;GO:0044550;GO:0048316;GO:0048608;GO:0048731;GO:0048856;GO:0055114;GO:0061458	K20619	cytochrome P450 78A3-like [Lactuca sativa]
Lsat_1_v5_gn_1_17000	GO:0005575;GO:0005623;GO:0005737;GO:0005783;GO:0008150;GO:0008152;GO:0009058;GO:0009987;GO:0012505;GO:0043226;GO:0043227;GO:0043229;GO:0043231;GO:0043447;GO:0044237;GO:0044249;GO:0071704	-	cytochrome b5-like [Lactuca sativa] PLY82978.1 hypothetical protein LSAT_1X17000 [Lactuca sativa]
Lsat_1_v5_gn_1_17041	GO:0000976;GO:0000981;GO:0001046;GO:0001047;GO:0001228;GO:0003674;GO:0003676;GO:0003677;GO:0003690;GO:0003700;GO:0005575;GO:0005623;GO:0005634;GO:0006139;GO:0006351;GO:0006355;GO:0006357;GO:0006366;GO:0006725;GO:0006807;GO:0008150;GO:0008152;GO:0009058;GO:0009059;GO:0009889;GO:0009893;GO:0009987;GO:0010467;GO:0010468;GO:0010557;GO:0010628;GO:0016070;GO:0019222;GO:0019438;GO:0031323;GO:0031325;GO:…	-	transcription factor bHLH110-like [Lactuca sativa] PLY82937.1 hypothetical protein LSAT_1X17041 [Lactuca sativa]
Lsat_1_v5_gn_1_17080	GO:0000165;GO:0003674;GO:0003824;GO:0004672;GO:0004674;GO:0004707;GO:0005575;GO:0005623;GO:0005634;GO:0005737;GO:0006464;GO:0006468;GO:0006793;GO:0006796;GO:0006807;GO:0007154;GO:0007165;GO:0008150;GO:0008152;GO:0009725;GO:0009733;GO:0009734;GO:0009755;GO:0009987;GO:0010033;GO:0010468;GO:0016301;GO:0016310;GO:0016740;GO:0016772;GO:0016773;GO:0019222;GO:0019538;GO:0023014;GO:0023052;GO:0032870;GO:…	K20537	mitogen-activated protein kinase homolog NTF3-like isoform X2 [Lactuca sativa] PLY82982.1 hypothetical protein LSAT_1X17080 [Lactuca sativa]
Lsat_1_v5_gn_1_17120	GO:0005575;GO:0005623;GO:0005634;GO:0043226;GO:0043227;GO:0043229;GO:0043231	-	bZIP transcription factor 11-like [Lactuca sativa] PLY82985.1 hypothetical protein LSAT_1X17120 [Lactuca sativa]
Lsat_1_v5_gn_1_17141	GO:0003674;GO:0003676;GO:0003677;GO:0003700;GO:0005575;GO:0005623;GO:0005634;GO:0006355;GO:0008150;GO:0009889;GO:0010468;GO:0019222;GO:0031323;GO:0040034;GO:0043226;GO:0043227;GO:0043229;GO:0043231;GO:0043565;GO:0048509;GO:0048510;GO:0050793;GO:0050794;GO:0051171;GO:0051252;GO:0080090;GO:0097159;GO:0140110;GO:1901363;GO:1903506;GO:2001141	-	BEL1-like homeodomain protein 3 isoform X1 [Lactuca sativa] PLY82962.1 hypothetical protein LSAT_1X17141 [Lactuca sativa]
Lsat_1_v5_gn_1_17180	-	-	hypothetical protein LSAT_1X17180 [Lactuca sativa]
Lsat_1_v5_gn_1_17201	GO:0000154;GO:0000451;GO:0000453;GO:0001510;GO:0006139;GO:0006364;GO:0006396;GO:0006725;GO:0006807;GO:0008150;GO:0008152;GO:0009451;GO:0009987;GO:0010467;GO:0016070;GO:0016072;GO:0022613;GO:0031167;GO:0032259;GO:0034470;GO:0034641;GO:0034660;GO:0042254;GO:0043170;GO:0043412;GO:0043414;GO:0044237;GO:0044260;GO:0046483;GO:0071704;GO:1901360	K07056	hypothetical protein LSAT_1X17201 [Lactuca sativa]
Lsat_1_v5_gn_1_17221	GO:0003674;GO:0003824;GO:0005575;GO:0005576;GO:0006725;GO:0006807;GO:0008150;GO:0008152;GO:0009056;GO:0009308;GO:0009690;GO:0009823;GO:0009987;GO:0010817;GO:0016491;GO:0016645;GO:0019139;GO:0042445;GO:0042447;GO:0044237;GO:0046483;GO:0055114;GO:0065008;GO:0071704	K00279	cytokinin dehydrogenase 5-like [Lactuca sativa] PLY82923.1 hypothetical protein LSAT_1X17221 [Lactuca sativa]
Lsat_1_v5_gn_1_17381	-	K01188	hypothetical protein LSAT_1X17381 [Lactuca sativa]
Lsat_1_v5_gn_1_17440	-	-	hypothetical protein LSAT_1X17440 [Lactuca sativa]
Lsat_1_v5_gn_1_17460	GO:0003674;GO:0005575;GO:0005623;GO:0005737;GO:0005773;GO:0005774;GO:0006855;GO:0007275;GO:0008150;GO:0009607;GO:0009624;GO:0009653;GO:0009888;GO:0009987;GO:0010015;GO:0010053;GO:0010054;GO:0015893;GO:0016020;GO:0021700;GO:0022622;GO:0022857;GO:0030154;GO:0031090;GO:0032501;GO:0032502;GO:0042493;GO:0043207;GO:0043226;GO:0043227;GO:0043229;GO:0043231;GO:0048364;GO:0048468;GO:0048469;GO:0048588;GO:…	K03327	protein DETOXIFICATION 31-like [Lactuca sativa] PLY77927.1 hypothetical protein LSAT_1X17460 [Lactuca sativa]
Lsat_1_v5_gn_1_17500	GO:0003674;GO:0005575;GO:0005623;GO:0005737;GO:0005773;GO:0005774;GO:0006855;GO:0007275;GO:0008150;GO:0009607;GO:0009624;GO:0009653;GO:0009888;GO:0009987;GO:0010015;GO:0010053;GO:0010054;GO:0015893;GO:0016020;GO:0021700;GO:0022622;GO:0022857;GO:0030154;GO:0031090;GO:0032501;GO:0032502;GO:0042493;GO:0043207;GO:0043226;GO:0043227;GO:0043229;GO:0043231;GO:0048364;GO:0048468;GO:0048469;GO:0048588;GO:…	K03327	protein DETOXIFICATION 31-like [Lactuca sativa] PLY77856.1 hypothetical protein LSAT_1X17500 [Lactuca sativa]
Lsat_1_v5_gn_1_17521	GO:0003674;GO:0005575;GO:0005623;GO:0005737;GO:0005773;GO:0005774;GO:0006855;GO:0007275;GO:0008150;GO:0009607;GO:0009624;GO:0009653;GO:0009888;GO:0009987;GO:0010015;GO:0010053;GO:0010054;GO:0015893;GO:0016020;GO:0021700;GO:0022622;GO:0022857;GO:0030154;GO:0031090;GO:0032501;GO:0032502;GO:0042493;GO:0043207;GO:0043226;GO:0043227;GO:0043229;GO:0043231;GO:0048364;GO:0048468;GO:0048469;GO:0048588;GO:…	K03327	hypothetical protein LSAT_1X17521 [Lactuca sativa]
Lsat_1_v5_gn_1_17540	GO:0003674;GO:0005575;GO:0005623;GO:0005737;GO:0005773;GO:0005774;GO:0006855;GO:0007275;GO:0008150;GO:0009607;GO:0009624;GO:0009653;GO:0009888;GO:0009987;GO:0010015;GO:0010053;GO:0010054;GO:0015893;GO:0016020;GO:0021700;GO:0022622;GO:0022857;GO:0030154;GO:0031090;GO:0032501;GO:0032502;GO:0042493;GO:0043207;GO:0043226;GO:0043227;GO:0043229;GO:0043231;GO:0048364;GO:0048468;GO:0048469;GO:0048588;GO:…	K03327	protein DETOXIFICATION 29-like [Lactuca sativa] PLY77933.1 hypothetical protein LSAT_1X17540 [Lactuca sativa]
Lsat_1_v5_gn_1_17561	GO:0000338;GO:0005575;GO:0005623;GO:0005634;GO:0005737;GO:0005829;GO:0006464;GO:0006508;GO:0006807;GO:0007346;GO:0008150;GO:0008152;GO:0008180;GO:0009987;GO:0010389;GO:0010564;GO:0010971;GO:0019538;GO:0032991;GO:0036211;GO:0043170;GO:0043226;GO:0043227;GO:0043229;GO:0043231;GO:0043412;GO:0044237;GO:0044260;GO:0044267;GO:0045787;GO:0045931;GO:0050794;GO:0051726;GO:0070646;GO:0070647;GO:0071704;GO:…	K12178	COP9 signalosome complex subunit 4 [Lactuca sativa] PLY77889.1 hypothetical protein LSAT_1X17561 [Lactuca sativa]
Lsat_1_v5_gn_1_17581	-	-	hypothetical protein LSAT_1X17581 [Lactuca sativa]
Lsat_1_v5_gn_1_17601	GO:0003674;GO:0005216;GO:0005244;GO:0005261;GO:0005575;GO:0005623;GO:0005737;GO:0005739;GO:0006811;GO:0006812;GO:0008150;GO:0008324;GO:0009507;GO:0009513;GO:0009526;GO:0009527;GO:0009536;GO:0009707;GO:0009941;GO:0015075;GO:0015267;GO:0015288;GO:0016020;GO:0016021;GO:0019867;GO:0022803;GO:0022829;GO:0022832;GO:0022839;GO:0022843;GO:0022857;GO:0022890;GO:0031090;GO:0031224;GO:0031300;GO:0031301;GO:…	-	outer envelope pore protein 24B, chloroplastic [Lactuca sativa] PLY77971.1 hypothetical protein LSAT_1X17601 [Lactuca sativa] CAB4078862.1 unnamed protein product [Lactuca saligna]
Lsat_1_v5_gn_1_17620	-	-	uncharacterized protein LOC111876264 [Lactuca sativa] XP_023728585.1 uncharacterized protein LOC111876264 [Lactuca sativa] PLY77931.1 hypothetical protein LSAT_1X17620 [Lactuca sativa]
Lsat_1_v5_gn_1_17680	-	-	CRAL-TRIO domain-containing protein C23B6.04c [Lactuca sativa] XP_023728575.1 CRAL-TRIO domain-containing protein C23B6.04c [Lactuca sativa] XP_023728576.1 CRAL-TRIO domain-containing protein C23B6.04c [Lactuca sativa] XP_023728577.1 CRAL-TRIO domain-containing protein C23B6.04c [Lactuca sativa] XP_023728578.1 CRAL-TRIO domain-containing protein C23B6.04c [Lactuca sativa] XP_023728580.1 CRAL-TRIO…
Lsat_1_v5_gn_1_17701	-	-	uncharacterized protein At1g01500 [Lactuca sativa] XP_023728570.1 uncharacterized protein At1g01500 [Lactuca sativa] XP_023728571.1 uncharacterized protein At1g01500 [Lactuca sativa] XP_023728572.1 uncharacterized protein At1g01500 [Lactuca sativa] PLY77861.1 hypothetical protein LSAT_1X17701 [Lactuca sativa]
Lsat_1_v5_gn_1_17721	GO:0005575;GO:0005623;GO:0005737;GO:0005739;GO:0043226;GO:0043227;GO:0043229;GO:0043231	K15449	S-adenosyl-L-methionine-dependent tRNA 4-demethylwyosine synthase [Lactuca sativa] PLY77900.1 hypothetical protein LSAT_1X17721 [Lactuca sativa]
Lsat_1_v5_gn_1_17740	-	-	hypothetical protein LSAT_1X17740 [Lactuca sativa]
Lsat_1_v5_gn_1_17781	-	-	hypothetical protein LSAT_1X17781 [Lactuca sativa]
Lsat_1_v5_gn_1_17821	-	-	hypothetical protein LSAT_1X17821 [Lactuca sativa]
Lsat_1_v5_gn_1_17840	-	-	hypothetical protein LSAT_1X17840 [Lactuca sativa]
Lsat_1_v5_gn_1_17860	-	-	hypothetical protein LSAT_1X17860 [Lactuca sativa]
Lsat_1_v5_gn_1_17900	-	-	uncharacterized protein LOC111876258 [Lactuca sativa]
Lsat_1_v5_gn_1_17940	GO:0000075;GO:0000166;GO:0000209;GO:0000228;GO:0000278;GO:0000785;GO:0000790;GO:0000792;GO:0003674;GO:0003824;GO:0004842;GO:0005575;GO:0005623;GO:0005634;GO:0005654;GO:0005694;GO:0005720;GO:0005737;GO:0005829;GO:0006139;GO:0006259;GO:0006355;GO:0006464;GO:0006508;GO:0006725;GO:0006807;GO:0007049;GO:0007093;GO:0007346;GO:0008150;GO:0008152;GO:0009056;GO:0009889;GO:0009893;GO:0009987;GO:0010216;GO:…	-	hypothetical protein LSAT_1X17940 [Lactuca sativa]
Lsat_1_v5_gn_1_17960	-	-	hypothetical protein LSAT_1X17960 [Lactuca sativa]
Lsat_1_v5_gn_1_18020	-	-	hypothetical protein LSAT_1X18020 [Lactuca sativa]
Lsat_1_v5_gn_1_18041	-	K20858	hypothetical protein LSAT_1X18041 [Lactuca sativa]
Lsat_1_v5_gn_1_18121	GO:0006887;GO:0008150;GO:0009987;GO:0016192;GO:0032940;GO:0046903;GO:0051179;GO:0051234	K07195	hypothetical protein LSAT_1X18121 [Lactuca sativa]
Lsat_1_v5_gn_1_18141	GO:0003674;GO:0003700;GO:0005575;GO:0005623;GO:0005634;GO:0005737;GO:0006355;GO:0008150;GO:0009314;GO:0009416;GO:0009642;GO:0009644;GO:0009889;GO:0009893;GO:0009962;GO:0010468;GO:0010557;GO:0010628;GO:0019222;GO:0031323;GO:0031325;GO:0031328;GO:0043226;GO:0043227;GO:0043229;GO:0043231;GO:0045893;GO:0050794;GO:0050896;GO:0051171;GO:0051173;GO:0051252;GO:0080090;GO:0140110;GO:1902680;GO:1903506;GO:…	-	NAC domain-containing protein 71-like isoform X1 [Lactuca sativa] PLY77847.1 hypothetical protein LSAT_1X18141 [Lactuca sativa]
Lsat_1_v5_gn_1_18180	GO:0005575;GO:0005623;GO:0005737;GO:0005739;GO:0008150;GO:0008152;GO:0043226;GO:0043227;GO:0043229;GO:0043231;GO:0055114	K10712	hypothetical protein LSAT_1X18180 [Lactuca sativa]
Lsat_1_v5_gn_1_18200	GO:0000003;GO:0003006;GO:0003674;GO:0003676;GO:0003677;GO:0003700;GO:0005575;GO:0005623;GO:0005634;GO:0005737;GO:0005829;GO:0006355;GO:0007154;GO:0007165;GO:0007275;GO:0008150;GO:0009653;GO:0009725;GO:0009741;GO:0009742;GO:0009755;GO:0009791;GO:0009889;GO:0009890;GO:0009892;GO:0009908;GO:0009987;GO:0010033;GO:0010154;GO:0010468;GO:0010629;GO:0014070;GO:0019222;GO:0022414;GO:0023052;GO:0031323;GO:…	K14503	hypothetical protein LSAT_1X18200 [Lactuca sativa]
Lsat_1_v5_gn_1_18240	GO:0000038;GO:0003674;GO:0003824;GO:0005575;GO:0005623;GO:0005634;GO:0005737;GO:0005783;GO:0005794;GO:0006082;GO:0006629;GO:0006631;GO:0006644;GO:0006793;GO:0006796;GO:0008150;GO:0008152;GO:0008374;GO:0008610;GO:0008654;GO:0009058;GO:0009987;GO:0012505;GO:0016740;GO:0016746;GO:0016747;GO:0019637;GO:0019752;GO:0032787;GO:0043226;GO:0043227;GO:0043229;GO:0043231;GO:0044237;GO:0044249;GO:0044255;GO:…	K13510	lysophospholipid acyltransferase LPEAT1 isoform X1 [Lactuca sativa] PLY77836.1 hypothetical protein LSAT_1X18240 [Lactuca sativa]
Lsat_1_v5_gn_1_18261	-	-	hypothetical protein LSAT_1X18261 [Lactuca sativa]
Lsat_1_v5_gn_1_18321	-	-	hypothetical protein LSAT_1X18321 [Lactuca sativa]
Lsat_1_v5_gn_1_18341	-	-	hypothetical protein LSAT_1X18341 [Lactuca sativa]
Lsat_1_v5_gn_1_18361	-	K07428	cytochrome P450 734A1-like [Lactuca sativa] PLY77909.1 hypothetical protein LSAT_1X18361 [Lactuca sativa]
Lsat_1_v5_gn_1_18380	-	-	hypothetical protein LSAT_1X18380 [Lactuca sativa]
Lsat_1_v5_gn_1_18400	-	K21989	hypothetical protein LSAT_1X18400 [Lactuca sativa]
Lsat_1_v5_gn_1_18420	-	-	hypothetical protein LSAT_1X18420 [Lactuca sativa]
Lsat_1_v5_gn_1_18441	-	K07428	hypothetical protein LSAT_1X18441 [Lactuca sativa]
Lsat_1_v5_gn_1_18461	-	-	protein indeterminate-domain 2-like [Lactuca sativa] PLY77845.1 hypothetical protein LSAT_1X18461 [Lactuca sativa]
Lsat_1_v5_gn_1_18521	-	K10666	E3 ubiquitin-protein ligase RNF185-like [Lactuca sativa] PLY77959.1 hypothetical protein LSAT_1X18521 [Lactuca sativa]
Lsat_1_v5_gn_1_18540	-	K13513	probable 1-acyl-sn-glycerol-3-phosphate acyltransferase 5 [Lactuca sativa] PLY77840.1 hypothetical protein LSAT_1X18540 [Lactuca sativa]
Lsat_1_v5_gn_1_18561	GO:0000003;GO:0000070;GO:0000226;GO:0000278;GO:0000280;GO:0000819;GO:0003006;GO:0003674;GO:0003824;GO:0005575;GO:0005623;GO:0005737;GO:0006323;GO:0006325;GO:0006338;GO:0006508;GO:0006807;GO:0006996;GO:0007010;GO:0007017;GO:0007049;GO:0007051;GO:0007052;GO:0007059;GO:0007076;GO:0007088;GO:0007098;GO:0007100;GO:0007275;GO:0007276;GO:0007346;GO:0007399;GO:0007417;GO:0007420;GO:0007444;GO:0007548;GO:…	K13539	leishmanolysin [Lactuca sativa] PLY77880.1 hypothetical protein LSAT_1X18561 [Lactuca sativa]
Lsat_1_v5_gn_1_18621	GO:0003674;GO:0003824;GO:0004842;GO:0005575;GO:0005623;GO:0005634;GO:0006464;GO:0006508;GO:0006511;GO:0006807;GO:0008150;GO:0008152;GO:0009056;GO:0009987;GO:0010498;GO:0016567;GO:0016740;GO:0019538;GO:0019787;GO:0019941;GO:0030163;GO:0032446;GO:0036211;GO:0043161;GO:0043170;GO:0043226;GO:0043227;GO:0043229;GO:0043231;GO:0043412;GO:0044237;GO:0044248;GO:0044257;GO:0044260;GO:0044265;GO:0044267;GO:…	K16275	hypothetical protein LSAT_1X18621 [Lactuca sativa]
Lsat_1_v5_gn_1_18701	-	K13032	hypothetical protein LSAT_1X18701 [Lactuca sativa]
Lsat_1_v5_gn_1_18721	-	-	hypothetical protein LSAT_1X18721 [Lactuca sativa]
Lsat_1_v5_gn_1_18740	-	-	5'-nucleotidase domain-containing protein 4-like [Lactuca sativa] XP_023728226.1 5'-nucleotidase domain-containing protein 4-like [Lactuca sativa] PLY97739.1 hypothetical protein LSAT_1X18740 [Lactuca sativa]
Lsat_1_v5_gn_1_18761	-	K06287	maf-like protein DDB_G0281937 isoform X1 [Lactuca sativa] PLY97736.1 hypothetical protein LSAT_1X18761 [Lactuca sativa]
Lsat_1_v5_gn_1_18820	-	K15397	3-ketoacyl-CoA synthase 4 [Lactuca sativa] PLY97738.1 hypothetical protein LSAT_1X18820 [Lactuca sativa]
Lsat_1_v5_gn_1_18841	GO:0000325;GO:0003674;GO:0005351;GO:0005355;GO:0005402;GO:0005575;GO:0005623;GO:0005737;GO:0005773;GO:0005774;GO:0005794;GO:0006811;GO:0006812;GO:0008150;GO:0008324;GO:0008643;GO:0008645;GO:0009705;GO:0010029;GO:0010030;GO:0012505;GO:0015075;GO:0015077;GO:0015078;GO:0015144;GO:0015145;GO:0015149;GO:0015291;GO:0015293;GO:0015294;GO:0015295;GO:0015672;GO:0015749;GO:0016020;GO:0022804;GO:0022857;GO:…	K08145	sugar transporter ERD6-like 6 [Lactuca sativa] XP_023728196.1 sugar transporter ERD6-like 6 [Lactuca sativa] PLY97734.1 hypothetical protein LSAT_1X18841 [Lactuca sativa]
Lsat_1_v5_gn_1_18860	-	-	hypothetical protein LSAT_1X18860 [Lactuca sativa]
Lsat_1_v5_gn_1_18880	-	K13032	beta-glucosidase 24-like [Lactuca sativa] PLY97742.1 hypothetical protein LSAT_1X18880 [Lactuca sativa]
Lsat_1_v5_gn_1_18940	GO:0006629;GO:0008150;GO:0008152;GO:0008610;GO:0009058;GO:0009273;GO:0009987;GO:0042546;GO:0071704	-	uncharacterized protein LOC111875956 [Lactuca sativa] PLY97745.1 hypothetical protein LSAT_1X18940 [Lactuca sativa]
Lsat_1_v5_gn_1_18980	GO:0005575;GO:0005623;GO:0005886;GO:0006950;GO:0006979;GO:0008150;GO:0010035;GO:0010038;GO:0016020;GO:0046686;GO:0050896;GO:0071944	-	isoflavone reductase homolog TP7-like [Lactuca sativa] PLY97737.1 hypothetical protein LSAT_1X18980 [Lactuca sativa]
Lsat_1_v5_gn_1_19000	-	-	hypothetical protein LSAT_1X19000 [Lactuca sativa]
Lsat_1_v5_gn_1_19021	GO:0005575;GO:0005623;GO:0005737	K14966	hypothetical protein LSAT_1X19021 [Lactuca sativa]
Lsat_1_v5_gn_1_19040	GO:0005575;GO:0005623;GO:0005886;GO:0006950;GO:0006979;GO:0008150;GO:0010035;GO:0010038;GO:0016020;GO:0046686;GO:0050896;GO:0071944	-	isoflavone reductase-like protein [Lactuca sativa] PLY97743.1 hypothetical protein LSAT_1X19040 [Lactuca sativa]
Lsat_1_v5_gn_1_19061	-	-	hypothetical protein LSAT_1X19061 [Lactuca sativa]
Lsat_1_v5_gn_1_19080	GO:0000002;GO:0000018;GO:0003674;GO:0003676;GO:0003677;GO:0003697;GO:0005575;GO:0005576;GO:0005623;GO:0005737;GO:0005739;GO:0006996;GO:0007005;GO:0008150;GO:0009892;GO:0009987;GO:0016043;GO:0019222;GO:0031323;GO:0031324;GO:0043226;GO:0043227;GO:0043229;GO:0043231;GO:0045910;GO:0048046;GO:0048523;GO:0050794;GO:0051052;GO:0051053;GO:0051171;GO:0080090;GO:0097159;GO:1901363	-	protein OSB1, mitochondrial isoform X1 [Lactuca sativa] PLY77869.1 hypothetical protein LSAT_1X19080 [Lactuca sativa]
Lsat_1_v5_gn_1_19101	-	-	hypothetical protein LSAT_1X19101 [Lactuca sativa]
Lsat_1_v5_gn_1_19141	GO:0003674;GO:0003824;GO:0004497;GO:0005575;GO:0008150;GO:0008152;GO:0009058;GO:0009987;GO:0010035;GO:0010038;GO:0010039;GO:0016020;GO:0016491;GO:0016705;GO:0016709;GO:0019748;GO:0044550;GO:0050896;GO:0055114;GO:0071241;GO:0071248;GO:0071281	K14985	cytochrome P450 CYP82D47-like [Lactuca sativa] PLY77831.1 hypothetical protein LSAT_1X19141 [Lactuca sativa]
Lsat_1_v5_gn_1_19161	-	-	hypothetical protein LSAT_1X19161 [Lactuca sativa]
Lsat_1_v5_gn_1_19180	-	-	transmembrane protein 147 [Lactuca sativa] PLY77910.1 hypothetical protein LSAT_1X19180 [Lactuca sativa]
Lsat_1_v5_gn_1_19200	-	-	B3 domain-containing protein Os01g0723500-like isoform X1 [Lactuca sativa] PLY77943.1 hypothetical protein LSAT_1X19200 [Lactuca sativa]
Lsat_1_v5_gn_1_19221	GO:0003333;GO:0003674;GO:0005342;GO:0005575;GO:0005623;GO:0005886;GO:0006811;GO:0006820;GO:0006865;GO:0008150;GO:0008509;GO:0008514;GO:0015075;GO:0015171;GO:0015711;GO:0015849;GO:0016020;GO:0022857;GO:0034220;GO:0046942;GO:0046943;GO:0051179;GO:0051234;GO:0055085;GO:0071702;GO:0071705;GO:0071944;GO:0098656;GO:1903825;GO:1905039	-	lysine histidine transporter-like 8 [Lactuca sativa] PLY77980.1 hypothetical protein LSAT_1X19221 [Lactuca sativa]
Lsat_1_v5_gn_1_19240	GO:0003674;GO:0003824;GO:0004175;GO:0005575;GO:0005623;GO:0005737;GO:0006465;GO:0006508;GO:0006518;GO:0006807;GO:0008150;GO:0008152;GO:0008233;GO:0009507;GO:0009534;GO:0009535;GO:0009536;GO:0009579;GO:0009987;GO:0010467;GO:0016020;GO:0016485;GO:0016787;GO:0019538;GO:0034641;GO:0042651;GO:0043170;GO:0043226;GO:0043227;GO:0043229;GO:0043231;GO:0043603;GO:0044237;GO:0044260;GO:0044267;GO:0051604;GO:…	K03100	hypothetical protein LSAT_1X19240 [Lactuca sativa]
Lsat_1_v5_gn_1_19261	GO:0000027;GO:0002376;GO:0003674;GO:0003676;GO:0003723;GO:0003729;GO:0003735;GO:0005198;GO:0005575;GO:0005623;GO:0005634;GO:0005730;GO:0005737;GO:0005773;GO:0005774;GO:0005829;GO:0005840;GO:0005844;GO:0006412;GO:0006518;GO:0006807;GO:0006950;GO:0006952;GO:0006996;GO:0008150;GO:0008152;GO:0009058;GO:0009059;GO:0009314;GO:0009411;GO:0009416;GO:0009507;GO:0009526;GO:0009536;GO:0009607;GO:0009615;GO:…	K02866	hypothetical protein LSAT_1X19261 [Lactuca sativa]
Lsat_1_v5_gn_1_19281	GO:0003674;GO:0003824;GO:0005575;GO:0005576;GO:0005623;GO:0005886;GO:0006793;GO:0006796;GO:0006950;GO:0006952;GO:0007154;GO:0007165;GO:0008150;GO:0008152;GO:0009414;GO:0009415;GO:0009607;GO:0009617;GO:0009987;GO:0010035;GO:0016020;GO:0016301;GO:0016310;GO:0016740;GO:0016772;GO:0023052;GO:0042742;GO:0043207;GO:0044237;GO:0048046;GO:0050794;GO:0050896;GO:0051707;GO:0071944;GO:0080167;GO:0098542	-	hypothetical protein LSAT_1X19281 [Lactuca sativa]
Lsat_1_v5_gn_1_19301	-	-	hypothetical protein LSAT_1X19301 [Lactuca sativa]
Lsat_1_v5_gn_1_19340	-	K20893	probable galacturonosyltransferase-like 1 [Lactuca sativa] PLY77914.1 hypothetical protein LSAT_1X19340 [Lactuca sativa]
Lsat_1_v5_gn_1_19380	-	-	lysM domain receptor-like kinase 4 [Lactuca sativa] PLY77978.1 hypothetical protein LSAT_1X19380 [Lactuca sativa]
Lsat_1_v5_gn_1_19401	GO:0000003;GO:0003006;GO:0003674;GO:0003824;GO:0005515;GO:0006508;GO:0006807;GO:0007275;GO:0008150;GO:0008152;GO:0008233;GO:0008285;GO:0009653;GO:0009791;GO:0009908;GO:0010154;GO:0016787;GO:0019538;GO:0022414;GO:0032182;GO:0032501;GO:0032502;GO:0035670;GO:0040008;GO:0042127;GO:0043130;GO:0043170;GO:0045926;GO:0046620;GO:0046621;GO:0048316;GO:0048317;GO:0048367;GO:0048437;GO:0048438;GO:0048440;GO:…	K17964	protein DA1-like [Lactuca sativa] PLY77891.1 hypothetical protein LSAT_1X19401 [Lactuca sativa]
Lsat_1_v5_gn_1_19420	-	-	hypothetical protein LSAT_1X19420 [Lactuca sativa]
Lsat_1_v5_gn_1_19460	-	K19983	hypothetical protein LSAT_1X19460 [Lactuca sativa]
Lsat_1_v5_gn_1_19481	GO:0000003;GO:0000414;GO:0003002;GO:0003006;GO:0003674;GO:0003712;GO:0005575;GO:0005623;GO:0005634;GO:0005654;GO:0005667;GO:0006139;GO:0006351;GO:0006353;GO:0006355;GO:0006366;GO:0006369;GO:0006396;GO:0006725;GO:0006807;GO:0007275;GO:0007389;GO:0008150;GO:0008152;GO:0009058;GO:0009059;GO:0009723;GO:0009725;GO:0009737;GO:0009791;GO:0009889;GO:0009890;GO:0009892;GO:0009908;GO:0009966;GO:0009987;GO:…	K15135	hypothetical protein LSAT_1X19481 [Lactuca sativa]
Lsat_1_v5_gn_1_19500	-	-	hypothetical protein LSAT_1X19500 [Lactuca sativa]
Lsat_1_v5_gn_1_19521	-	-	uncharacterized protein LOC111876324 [Lactuca sativa] PLY77982.1 hypothetical protein LSAT_1X19521 [Lactuca sativa]
Lsat_1_v5_gn_1_19541	-	-	uncharacterized protein LOC111876244 [Lactuca sativa] PLY77860.1 hypothetical protein LSAT_1X19541 [Lactuca sativa]
Lsat_1_v5_gn_1_19560	GO:0001676;GO:0003674;GO:0003824;GO:0004497;GO:0005575;GO:0005623;GO:0005737;GO:0005739;GO:0006082;GO:0006629;GO:0006631;GO:0006690;GO:0006950;GO:0006952;GO:0008144;GO:0008150;GO:0008152;GO:0008202;GO:0009058;GO:0009507;GO:0009526;GO:0009532;GO:0009534;GO:0009535;GO:0009536;GO:0009570;GO:0009579;GO:0009607;GO:0009611;GO:0009620;GO:0009694;GO:0009695;GO:0009725;GO:0009753;GO:0009941;GO:0009978;GO:…	K01723	allene oxide synthase [Lactuca sativa] PLY77899.1 hypothetical protein LSAT_1X19560 [Lactuca sativa]
Lsat_1_v5_gn_1_19581	-	-	hypothetical protein LSAT_1X19581 [Lactuca sativa]
Lsat_1_v5_gn_1_19601	-	-	hypothetical protein LSAT_1X19601 [Lactuca sativa]
Lsat_1_v5_gn_1_19640	GO:0000003;GO:0000166;GO:0000278;GO:0000281;GO:0000910;GO:0003674;GO:0003824;GO:0004672;GO:0004674;GO:0004683;GO:0005515;GO:0005524;GO:0005575;GO:0005623;GO:0005634;GO:0005737;GO:0005826;GO:0005856;GO:0005938;GO:0006464;GO:0006468;GO:0006793;GO:0006796;GO:0006807;GO:0006996;GO:0007010;GO:0007049;GO:0008092;GO:0008144;GO:0008150;GO:0008152;GO:0009846;GO:0009856;GO:0009987;GO:0015629;GO:0016043;GO:…	-	protein JINGUBANG-like [Lactuca sativa] PLY77868.1 hypothetical protein LSAT_1X19640 [Lactuca sativa]
Lsat_1_v5_gn_1_19661	GO:0003674;GO:0003824;GO:0004497;GO:0005575;GO:0008150;GO:0008152;GO:0009058;GO:0016020;GO:0016491;GO:0016705;GO:0016709;GO:0019748;GO:0044550;GO:0055114	K07408	cytochrome P450 CYP82D47-like [Lactuca sativa] PLY77915.1 hypothetical protein LSAT_1X19661 [Lactuca sativa]
Lsat_1_v5_gn_1_19681	GO:0001666;GO:0003674;GO:0003824;GO:0004497;GO:0005575;GO:0006950;GO:0008150;GO:0008152;GO:0009058;GO:0009987;GO:0010035;GO:0010038;GO:0010039;GO:0016020;GO:0016491;GO:0016705;GO:0016709;GO:0019748;GO:0036294;GO:0044550;GO:0050896;GO:0055114;GO:0070482;GO:0071241;GO:0071248;GO:0071281;GO:0071453;GO:0071456	K00512	cytochrome P450 82C4-like [Lactuca sativa] PLY77963.1 hypothetical protein LSAT_1X19681 [Lactuca sativa]
Lsat_1_v5_gn_1_19741	GO:0001666;GO:0003674;GO:0003824;GO:0004497;GO:0005575;GO:0006950;GO:0008150;GO:0008152;GO:0009058;GO:0009987;GO:0010035;GO:0010038;GO:0010039;GO:0016020;GO:0016491;GO:0016705;GO:0016709;GO:0019748;GO:0036294;GO:0044550;GO:0050896;GO:0055114;GO:0070482;GO:0071241;GO:0071248;GO:0071281;GO:0071453;GO:0071456	K00512	cytochrome P450 82C4-like [Lactuca sativa] PLY77922.1 hypothetical protein LSAT_1X19741 [Lactuca sativa]
Lsat_1_v5_gn_1_19821	GO:0005575;GO:0005623;GO:0005737;GO:0005829	K03232	hypothetical protein LSAT_1X19821 [Lactuca sativa]
Lsat_1_v5_gn_1_19840	-	-	transcription factor MYB77-like [Lactuca sativa] PLY77903.1 hypothetical protein LSAT_1X19840 [Lactuca sativa]
Lsat_1_v5_gn_1_19860	-	-	hypothetical protein Ccrd_020416, partial [Cynara cardunculus var. scolymus]
Lsat_1_v5_gn_1_19881	GO:0000413;GO:0003674;GO:0003755;GO:0003824;GO:0005527;GO:0005528;GO:0005575;GO:0005623;GO:0005737;GO:0005773;GO:0006457;GO:0006464;GO:0006807;GO:0006950;GO:0008144;GO:0008150;GO:0008152;GO:0009266;GO:0009408;GO:0009987;GO:0010286;GO:0016853;GO:0016859;GO:0018193;GO:0018208;GO:0019538;GO:0034605;GO:0036211;GO:0043170;GO:0043226;GO:0043227;GO:0043229;GO:0043231;GO:0043412;GO:0044237;GO:0044260;GO:…	K09571	hypothetical protein LSAT_1X19881 [Lactuca sativa]
Lsat_1_v5_gn_1_19901	GO:0003674;GO:0003824;GO:0005515;GO:0005575;GO:0005623;GO:0005737;GO:0005829;GO:0006576;GO:0006595;GO:0006596;GO:0006807;GO:0006950;GO:0006970;GO:0006979;GO:0008150;GO:0008152;GO:0008792;GO:0009058;GO:0009266;GO:0009308;GO:0009309;GO:0009409;GO:0009445;GO:0009446;GO:0009507;GO:0009536;GO:0009611;GO:0009651;GO:0009725;GO:0009737;GO:0009753;GO:0009987;GO:0010033;GO:0016829;GO:0016830;GO:0016831;GO:…	K01583	hypothetical protein LSAT_1X19901 [Lactuca sativa]
Lsat_1_v5_gn_1_19921	-	-	uncharacterized protein LOC111876217 [Lactuca sativa] PLY77919.1 hypothetical protein LSAT_1X19921 [Lactuca sativa]
Lsat_1_v5_gn_1_20020	GO:0005575;GO:0005623;GO:0005737;GO:0005829	K12261	hypothetical protein LSAT_1X20020 [Lactuca sativa]
Lsat_1_v5_gn_1_20041	GO:0000209;GO:0003674;GO:0003824;GO:0004842;GO:0005575;GO:0005623;GO:0005634;GO:0005737;GO:0005829;GO:0006464;GO:0006508;GO:0006511;GO:0006807;GO:0006950;GO:0008150;GO:0008152;GO:0009056;GO:0009987;GO:0010033;GO:0010243;GO:0010498;GO:0016567;GO:0016740;GO:0019538;GO:0019787;GO:0019941;GO:0030163;GO:0030433;GO:0032446;GO:0034450;GO:0034976;GO:0036211;GO:0036503;GO:0043161;GO:0043170;GO:0043226;GO:…	K10597	hypothetical protein LSAT_1X20041 [Lactuca sativa]
Lsat_1_v5_gn_1_20080	-	-	protein MIZU-KUSSEI 1-like [Lactuca sativa] PLY77827.1 hypothetical protein LSAT_1X20080 [Lactuca sativa]
Lsat_1_v5_gn_1_20100	-	-	G-type lectin S-receptor-like serine/threonine-protein kinase At1g67520 [Lactuca sativa] PLY77879.1 hypothetical protein LSAT_1X20100 [Lactuca sativa]
Lsat_1_v5_gn_1_20120	-	-	hypothetical protein LSAT_1X20120 [Lactuca sativa]
Lsat_1_v5_gn_1_20141	GO:0003674;GO:0003824;GO:0008150;GO:0008152;GO:0009056;GO:0016787	-	probable carboxylesterase 2 [Lactuca sativa] PLY77958.1 hypothetical protein LSAT_1X20141 [Lactuca sativa]
Lsat_1_v5_gn_1_20160	GO:0005575;GO:0005623;GO:0005634;GO:0005737;GO:0005739;GO:0005740;GO:0005743;GO:0005746;GO:0005749;GO:0008150;GO:0009725;GO:0009735;GO:0010033;GO:0016020;GO:0019866;GO:0031090;GO:0031966;GO:0032991;GO:0043226;GO:0043227;GO:0043229;GO:0043231;GO:0045273;GO:0045281;GO:0050896;GO:0070469;GO:0098796;GO:0098800;GO:1902494;GO:1990204	-	hypothetical protein LSAT_1X20160 [Lactuca sativa]
Lsat_1_v5_gn_1_20181	-	-	uncharacterized protein LOC111876202 [Lactuca sativa] PLY77870.1 hypothetical protein LSAT_1X20181 [Lactuca sativa]
Lsat_1_v5_gn_1_20201	GO:0003674;GO:0003676;GO:0003677;GO:0003690;GO:0003723;GO:0005575;GO:0005623;GO:0005737;GO:0005739;GO:0006139;GO:0006396;GO:0006399;GO:0006725;GO:0006807;GO:0008033;GO:0008150;GO:0008152;GO:0009507;GO:0009536;GO:0009987;GO:0010467;GO:0016070;GO:0034470;GO:0034641;GO:0034660;GO:0043170;GO:0043226;GO:0043227;GO:0043229;GO:0043231;GO:0044237;GO:0046483;GO:0071704;GO:0097159;GO:1901360;GO:1901363	K15032	unnamed protein product [Lactuca saligna]
Lsat_1_v5_gn_1_20220	GO:0000003;GO:0003006;GO:0003674;GO:0003824;GO:0005575;GO:0005623;GO:0005634;GO:0006275;GO:0006325;GO:0006464;GO:0006479;GO:0006807;GO:0006996;GO:0007275;GO:0008150;GO:0008152;GO:0008168;GO:0008170;GO:0008276;GO:0008757;GO:0009791;GO:0009889;GO:0009900;GO:0009901;GO:0009908;GO:0009987;GO:0016043;GO:0016278;GO:0016279;GO:0016569;GO:0016570;GO:0016571;GO:0016740;GO:0018022;GO:0018024;GO:0018193;GO:…	-	hypothetical protein LSAT_1X20220 [Lactuca sativa]
Lsat_1_v5_gn_1_20241	GO:0006417;GO:0006448;GO:0006464;GO:0006807;GO:0008150;GO:0008152;GO:0009058;GO:0009889;GO:0009987;GO:0010468;GO:0010608;GO:0017183;GO:0018193;GO:0019222;GO:0019538;GO:0031323;GO:0032268;GO:0036211;GO:0043170;GO:0043412;GO:0044237;GO:0044249;GO:0044260;GO:0044267;GO:0050794;GO:0051171;GO:0051246;GO:0071704;GO:0080090;GO:1900247;GO:2000765	K17867	hypothetical protein LSAT_1X20241 [Lactuca sativa]
Lsat_1_v5_gn_1_20261	-	-	uncharacterized protein LOC111876198 isoform X1 [Lactuca sativa] PLY77851.1 hypothetical protein LSAT_1X20261 [Lactuca sativa]
Lsat_1_v5_gn_1_20280	GO:0000228;GO:0000808;GO:0003674;GO:0003676;GO:0003677;GO:0003688;GO:0003690;GO:0005575;GO:0005623;GO:0005634;GO:0005664;GO:0005694;GO:0006139;GO:0006259;GO:0006260;GO:0006725;GO:0006807;GO:0008150;GO:0008152;GO:0009058;GO:0009059;GO:0009987;GO:0031974;GO:0031981;GO:0032991;GO:0034641;GO:0034645;GO:0043170;GO:0043226;GO:0043227;GO:0043229;GO:0043231;GO:0043565;GO:0044237;GO:0044249;GO:0044260;GO:…	K02604	origin of replication complex subunit 2 [Lactuca sativa] PLY77844.1 hypothetical protein LSAT_1X20280 [Lactuca sativa]
Lsat_1_v5_gn_1_20300	-	-	uncharacterized protein LOC111876196 isoform X1 [Lactuca sativa] PLY77945.1 hypothetical protein LSAT_1X20300 [Lactuca sativa]
Lsat_1_v5_gn_1_20380	-	-	uncharacterized protein LOC111876195 [Lactuca sativa] PLY77949.1 hypothetical protein LSAT_1X20380 [Lactuca sativa]
Lsat_1_v5_gn_1_20400	-	K15891	uncharacterized protein LOC111876194 [Lactuca sativa] PLY77937.1 hypothetical protein LSAT_1X20400 [Lactuca sativa]
Lsat_1_v5_gn_1_20420	-	-	hypothetical protein LSAT_1X20420 [Lactuca sativa]
Lsat_1_v5_gn_1_20440	GO:0003674;GO:0003676;GO:0003723;GO:0003727;GO:0003729;GO:0005575;GO:0005623;GO:0005634;GO:0005737;GO:0006950;GO:0008143;GO:0008150;GO:0009266;GO:0009408;GO:0009987;GO:0010494;GO:0032991;GO:0034605;GO:0035770;GO:0036464;GO:0043226;GO:0043227;GO:0043229;GO:0043231;GO:0050896;GO:0070717;GO:0097159;GO:1901363;GO:1990904	-	polyadenylate-binding protein RBP47-like [Lactuca sativa] PLY77918.1 hypothetical protein LSAT_1X20440 [Lactuca sativa]
Lsat_1_v5_gn_1_20460	-	-	hypothetical protein LSAT_1X20460 [Lactuca sativa]
Lsat_1_v5_gn_1_20480	GO:0003674;GO:0003824;GO:0004852;GO:0005575;GO:0005623;GO:0005737;GO:0006082;GO:0006725;GO:0006778;GO:0006779;GO:0006780;GO:0006807;GO:0008150;GO:0008152;GO:0009058;GO:0009507;GO:0009536;GO:0009987;GO:0016829;GO:0016835;GO:0016836;GO:0019438;GO:0019752;GO:0033014;GO:0034641;GO:0043226;GO:0043227;GO:0043229;GO:0043231;GO:0044237;GO:0044249;GO:0044271;GO:0044281;GO:0046483;GO:0046502;GO:0051186;GO:…	K01719	uroporphyrinogen-III synthase, chloroplastic-like [Lactuca sativa] XP_023728521.1 uroporphyrinogen-III synthase, chloroplastic-like [Lactuca sativa] PLY77969.1 hypothetical protein LSAT_1X20480 [Lactuca sativa]
Lsat_1_v5_gn_1_20540	-	-	uncharacterized protein LOC111876216 [Lactuca sativa] PLY77929.1 hypothetical protein LSAT_1X20540 [Lactuca sativa]
Lsat_1_v5_gn_1_20581	-	-	hypothetical protein LSAT_1X20581 [Lactuca sativa]
Lsat_1_v5_gn_1_20601	-	-	hypothetical protein LSAT_1X20601 [Lactuca sativa]
Lsat_1_v5_gn_1_20621	-	-	hypothetical protein LSAT_1X20621 [Lactuca sativa]
Lsat_1_v5_gn_1_20661	GO:0001666;GO:0002376;GO:0003674;GO:0003824;GO:0004620;GO:0005575;GO:0005623;GO:0005737;GO:0006082;GO:0006629;GO:0006631;GO:0006633;GO:0006950;GO:0006952;GO:0006955;GO:0008150;GO:0008152;GO:0008219;GO:0008610;GO:0009058;GO:0009607;GO:0009615;GO:0009626;GO:0009987;GO:0010035;GO:0010038;GO:0012501;GO:0016020;GO:0016298;GO:0016787;GO:0016788;GO:0019752;GO:0031407;GO:0031408;GO:0032787;GO:0034050;GO:…	-	patatin-like protein 2 [Lactuca sativa] PLY77843.1 hypothetical protein LSAT_1X20661 [Lactuca sativa]
Lsat_1_v5_gn_1_20721	-	-	patatin-like protein 2 isoform X1 [Lactuca sativa] PLY77885.1 hypothetical protein LSAT_1X20721 [Lactuca sativa]
Lsat_1_v5_gn_1_20740	-	-	G-type lectin S-receptor-like serine/threonine-protein kinase At1g67520 [Lactuca sativa] PLY77976.1 hypothetical protein LSAT_1X20740 [Lactuca sativa]
Lsat_1_v5_gn_1_20761	GO:0001666;GO:0002376;GO:0003674;GO:0003824;GO:0004620;GO:0005575;GO:0005623;GO:0005737;GO:0006082;GO:0006629;GO:0006631;GO:0006633;GO:0006950;GO:0006952;GO:0006955;GO:0008150;GO:0008152;GO:0008219;GO:0008610;GO:0009058;GO:0009607;GO:0009615;GO:0009626;GO:0009987;GO:0010035;GO:0010038;GO:0012501;GO:0016020;GO:0016298;GO:0016787;GO:0016788;GO:0019752;GO:0031407;GO:0031408;GO:0032787;GO:0034050;GO:…	-	hypothetical protein LSAT_1X20761 [Lactuca sativa]
Lsat_1_v5_gn_1_20800	-	K01365	hypothetical protein LSAT_1X20800 [Lactuca sativa]
Lsat_1_v5_gn_1_20861	GO:0001666;GO:0002376;GO:0003674;GO:0003824;GO:0004620;GO:0005575;GO:0005623;GO:0005737;GO:0006082;GO:0006629;GO:0006631;GO:0006633;GO:0006950;GO:0006952;GO:0006955;GO:0008150;GO:0008152;GO:0008219;GO:0008610;GO:0009058;GO:0009607;GO:0009615;GO:0009626;GO:0009987;GO:0010035;GO:0010038;GO:0012501;GO:0016020;GO:0016298;GO:0016787;GO:0016788;GO:0019752;GO:0031407;GO:0031408;GO:0032787;GO:0034050;GO:…	-	patatin-like protein 2 [Lactuca sativa] PLY77979.1 hypothetical protein LSAT_1X20861 [Lactuca sativa]
Lsat_1_v5_gn_1_20880	-	K04733	hypothetical protein LSAT_1X20880 [Lactuca sativa]
Lsat_1_v5_gn_1_20900	GO:0002376;GO:0003674;GO:0003824;GO:0004672;GO:0004674;GO:0005515;GO:0005516;GO:0005575;GO:0005623;GO:0005886;GO:0006464;GO:0006468;GO:0006793;GO:0006796;GO:0006807;GO:0006950;GO:0006952;GO:0006955;GO:0008150;GO:0008152;GO:0009607;GO:0009620;GO:0009987;GO:0016020;GO:0016301;GO:0016310;GO:0016740;GO:0016772;GO:0016773;GO:0019538;GO:0036211;GO:0043170;GO:0043207;GO:0043412;GO:0044237;GO:0044260;GO:…	-	hypothetical protein LSAT_1X20900 [Lactuca sativa]
Lsat_1_v5_gn_1_20920	-	K15891	uncharacterized protein LOC111876193 [Lactuca sativa] PLY77866.1 hypothetical protein LSAT_1X20920 [Lactuca sativa]
Lsat_1_v5_gn_1_20940	-	-	B3 domain-containing protein Os06g0194400-like [Lactuca sativa] PLY77907.1 hypothetical protein LSAT_1X20940 [Lactuca sativa]
Lsat_1_v5_gn_1_20960	GO:0005575;GO:0005623;GO:0005737;GO:0005829	K17500	probable protein phosphatase 2C 12 [Lactuca sativa] PLY77950.1 hypothetical protein LSAT_1X20960 [Lactuca sativa]
Lsat_1_v5_gn_1_21000	GO:0005575;GO:0005576;GO:0005623;GO:0005737;GO:0005829;GO:0006629;GO:0006643;GO:0006644;GO:0006664;GO:0006793;GO:0006796;GO:0008150;GO:0008152;GO:0008610;GO:0008654;GO:0009058;GO:0009247;GO:0009987;GO:0016020;GO:0019374;GO:0019375;GO:0019637;GO:0044237;GO:0044249;GO:0044255;GO:0046467;GO:0048046;GO:0071704;GO:1901135;GO:1901137	K15728	phosphatidate phosphatase PAH2-like [Lactuca sativa] PLY77901.1 hypothetical protein LSAT_1X21000 [Lactuca sativa]
Lsat_1_v5_gn_1_21041	-	K18588	hypothetical protein LSAT_1X21041 [Lactuca sativa]
Lsat_1_v5_gn_1_21060	-	-	hypothetical protein LSAT_1X21060 [Lactuca sativa]
Lsat_1_v5_gn_1_21121	-	-	hypothetical protein LSAT_1X21121 [Lactuca sativa] PLY94744.1 hypothetical protein LSAT_2X97961 [Lactuca sativa]
Lsat_1_v5_gn_1_21140	GO:0003674;GO:0003676;GO:0003677;GO:0003700;GO:0005575;GO:0005623;GO:0005634;GO:0006355;GO:0006950;GO:0006970;GO:0007154;GO:0007165;GO:0008150;GO:0009414;GO:0009415;GO:0009651;GO:0009725;GO:0009737;GO:0009738;GO:0009755;GO:0009787;GO:0009789;GO:0009889;GO:0009966;GO:0009967;GO:0009987;GO:0010033;GO:0010035;GO:0010468;GO:0010646;GO:0010647;GO:0019222;GO:0023051;GO:0023052;GO:0023056;GO:0031323;GO:…	K14432	ABSCISIC ACID-INSENSITIVE 5-like protein 5 isoform X2 [Lactuca sativa] PLY77939.1 hypothetical protein LSAT_1X21140 [Lactuca sativa]
Lsat_1_v5_gn_1_21181	GO:0000228;GO:0000346;GO:0000347;GO:0000445;GO:0003674;GO:0003676;GO:0003723;GO:0003729;GO:0005575;GO:0005623;GO:0005634;GO:0005694;GO:0006355;GO:0006403;GO:0006405;GO:0006406;GO:0006611;GO:0006886;GO:0006913;GO:0008104;GO:0008150;GO:0008152;GO:0009889;GO:0009893;GO:0010467;GO:0010468;GO:0010557;GO:0010628;GO:0015031;GO:0015833;GO:0015931;GO:0019222;GO:0031323;GO:0031325;GO:0031328;GO:0031503;GO:…	K13174	THO complex subunit 5A-like [Lactuca sativa]
Lsat_1_v5_gn_1_21201	-	-	uncharacterized protein LOC111876181 isoform X1 [Lactuca sativa] PLY77842.1 hypothetical protein LSAT_1X21201 [Lactuca sativa]
Lsat_1_v5_gn_1_21220	-	-	uncharacterized protein LOC111876180 [Lactuca sativa] XP_023728474.1 uncharacterized protein LOC111876180 [Lactuca sativa] PLY77882.1 hypothetical protein LSAT_1X21220 [Lactuca sativa]
Lsat_1_v5_gn_1_21240	GO:0000166;GO:0003674;GO:0003824;GO:0004457;GO:0004458;GO:0005575;GO:0005623;GO:0005737;GO:0005739;GO:0006082;GO:0006089;GO:0006091;GO:0006807;GO:0008150;GO:0008152;GO:0009853;GO:0009987;GO:0015980;GO:0016491;GO:0016614;GO:0019516;GO:0019752;GO:0022900;GO:0022904;GO:0032787;GO:0036094;GO:0043167;GO:0043168;GO:0043226;GO:0043227;GO:0043229;GO:0043231;GO:0044237;GO:0044281;GO:0045333;GO:0047545;GO:…	K18204	hypothetical protein LSAT_1X21240 [Lactuca sativa]
Lsat_1_v5_gn_1_21261	GO:0005575;GO:0005576;GO:0005615	-	uncharacterized protein LOC111876282 [Lactuca sativa] PLY77966.1 hypothetical protein LSAT_1X21261 [Lactuca sativa]
Lsat_1_v5_gn_1_21321	GO:0003674;GO:0003700;GO:0006355;GO:0008150;GO:0008356;GO:0009889;GO:0009987;GO:0010468;GO:0019222;GO:0031323;GO:0050794;GO:0051171;GO:0051252;GO:0051301;GO:0080090;GO:0140110;GO:1903506;GO:2001141	K09419	heat stress transcription factor B-4-like [Lactuca sativa] PLY77911.1 hypothetical protein LSAT_1X21321 [Lactuca sativa]
Lsat_1_v5_gn_1_21380	-	-	hypothetical protein LSAT_1X21380 [Lactuca sativa]
Lsat_1_v5_gn_1_21400	-	-	hypothetical protein LSAT_1X21400 [Lactuca sativa]
Lsat_1_v5_gn_1_21441	-	-	subtilisin-like protease SBT1.9 [Lactuca sativa] PLY77859.1 hypothetical protein LSAT_1X21441 [Lactuca sativa]
Lsat_1_v5_gn_1_21581	-	-	hypothetical protein LSAT_1X21581 [Lactuca sativa]
Lsat_1_v5_gn_1_21600	-	-	hypothetical protein LSAT_1X21600 [Lactuca sativa]
Lsat_1_v5_gn_1_21620	-	-	subtilisin-like protease SBT1.7 [Lactuca sativa]
Lsat_1_v5_gn_1_21640	GO:0000166;GO:0001676;GO:0003674;GO:0003824;GO:0003995;GO:0003997;GO:0005575;GO:0005623;GO:0005737;GO:0005777;GO:0006082;GO:0006629;GO:0006631;GO:0006635;GO:0008150;GO:0008152;GO:0009056;GO:0009062;GO:0009987;GO:0016042;GO:0016054;GO:0016491;GO:0016627;GO:0019395;GO:0019752;GO:0030258;GO:0032787;GO:0033539;GO:0034440;GO:0036094;GO:0042579;GO:0043167;GO:0043168;GO:0043226;GO:0043227;GO:0043229;GO:…	K00232	hypothetical protein LSAT_1X21640 [Lactuca sativa]
Lsat_1_v5_gn_1_21660	GO:0003674;GO:0003824;GO:0004672;GO:0004674;GO:0004675;GO:0004888;GO:0005575;GO:0005623;GO:0005886;GO:0006464;GO:0006468;GO:0006793;GO:0006796;GO:0006807;GO:0007154;GO:0007165;GO:0007166;GO:0007167;GO:0007178;GO:0008150;GO:0008152;GO:0009987;GO:0016020;GO:0016301;GO:0016310;GO:0016740;GO:0016772;GO:0016773;GO:0019199;GO:0019538;GO:0023052;GO:0036211;GO:0038023;GO:0043170;GO:0043412;GO:0044237;GO:…	-	probable serine/threonine-protein kinase At1g01540 [Lactuca sativa] PLY77975.1 hypothetical protein LSAT_1X21660 [Lactuca sativa]
Lsat_1_v5_gn_1_21720	GO:0000003;GO:0003006;GO:0003674;GO:0003824;GO:0004842;GO:0005515;GO:0006464;GO:0006508;GO:0006511;GO:0006807;GO:0007275;GO:0008150;GO:0008152;GO:0008285;GO:0009056;GO:0009791;GO:0009908;GO:0009987;GO:0010498;GO:0016567;GO:0016740;GO:0019538;GO:0019787;GO:0019899;GO:0019941;GO:0022414;GO:0030163;GO:0031624;GO:0032446;GO:0032501;GO:0032502;GO:0036211;GO:0040008;GO:0042127;GO:0043161;GO:0043170;GO:…	K10635	hypothetical protein LSAT_1X21720 [Lactuca sativa]
Lsat_1_v5_gn_1_21761	GO:0000902;GO:0000904;GO:0005575;GO:0005623;GO:0005737;GO:0008150;GO:0008152;GO:0009058;GO:0009059;GO:0009653;GO:0009888;GO:0009987;GO:0010026;GO:0010090;GO:0010143;GO:0016043;GO:0030154;GO:0032502;GO:0043170;GO:0048468;GO:0048856;GO:0048869;GO:0051179;GO:0071704;GO:0090558;GO:0090626	-	uncharacterized acetyltransferase At3g50280-like [Lactuca sativa] PLY77848.1 hypothetical protein LSAT_1X21761 [Lactuca sativa]
Lsat_1_v5_gn_1_21801	GO:0000902;GO:0000904;GO:0005575;GO:0005623;GO:0005737;GO:0008150;GO:0008152;GO:0009058;GO:0009059;GO:0009653;GO:0009888;GO:0009987;GO:0010026;GO:0010090;GO:0010143;GO:0016043;GO:0030154;GO:0032502;GO:0043170;GO:0048468;GO:0048856;GO:0048869;GO:0051179;GO:0071704;GO:0090558;GO:0090626	-	hypothetical protein LSAT_1X21801 [Lactuca sativa]
Lsat_1_v5_gn_1_21820	-	-	hypothetical protein LSAT_7X45761 [Lactuca sativa] PLY77961.1 hypothetical protein LSAT_1X21820 [Lactuca sativa]
Lsat_1_v5_gn_1_21861	GO:0003674;GO:0003676;GO:0003723;GO:0003729;GO:0003743;GO:0005575;GO:0005623;GO:0005737;GO:0005829;GO:0006412;GO:0006413;GO:0006417;GO:0006446;GO:0006518;GO:0006807;GO:0006950;GO:0006970;GO:0008135;GO:0008150;GO:0008152;GO:0009058;GO:0009059;GO:0009651;GO:0009889;GO:0009987;GO:0010035;GO:0010038;GO:0010467;GO:0010468;GO:0010608;GO:0019222;GO:0019538;GO:0031323;GO:0032268;GO:0034641;GO:0034645;GO:…	K13126	polyadenylate-binding protein 2-like [Lactuca sativa] PLY77837.1 hypothetical protein LSAT_1X21861 [Lactuca sativa]
Lsat_1_v5_gn_1_21881	GO:0003674;GO:0003700;GO:0006355;GO:0006950;GO:0008150;GO:0009266;GO:0009409;GO:0009414;GO:0009415;GO:0009889;GO:0009893;GO:0010035;GO:0010468;GO:0010557;GO:0010628;GO:0019222;GO:0031323;GO:0031325;GO:0031328;GO:0045893;GO:0050794;GO:0050896;GO:0051171;GO:0051173;GO:0051252;GO:0080090;GO:0140110;GO:1902680;GO:1903506;GO:1903508;GO:2001141	K09286	hypothetical protein LSAT_1X21881 [Lactuca sativa]
Lsat_1_v5_gn_1_21901	-	-	hypothetical protein LSAT_1X21901 [Lactuca sativa]
Lsat_1_v5_gn_1_21940	GO:0000027;GO:0000154;GO:0000470;GO:0001510;GO:0003674;GO:0003824;GO:0005575;GO:0005623;GO:0005634;GO:0005730;GO:0006139;GO:0006364;GO:0006396;GO:0006725;GO:0006807;GO:0006996;GO:0008150;GO:0008152;GO:0008168;GO:0008169;GO:0008173;GO:0008284;GO:0008649;GO:0008757;GO:0009383;GO:0009451;GO:0009966;GO:0009987;GO:0010467;GO:0010646;GO:0016043;GO:0016070;GO:0016072;GO:0016434;GO:0016740;GO:0022607;GO:…	K14835	hypothetical protein LSAT_1X21940 [Lactuca sativa]
Lsat_1_v5_gn_1_21961	-	-	hypothetical protein LSAT_1X21961 [Lactuca sativa]
Lsat_1_v5_gn_1_22040	-	-	uncharacterized protein LOC111876170 [Lactuca sativa] PLY77846.1 hypothetical protein LSAT_1X22040 [Lactuca sativa]
Lsat_1_v5_gn_1_22080	GO:0000022;GO:0000070;GO:0000226;GO:0000278;GO:0000280;GO:0000281;GO:0000819;GO:0000910;GO:0002376;GO:0002495;GO:0002504;GO:0003674;GO:0003676;GO:0003677;GO:0003774;GO:0003777;GO:0003824;GO:0005575;GO:0005576;GO:0005623;GO:0005634;GO:0005654;GO:0005694;GO:0005737;GO:0005819;GO:0005829;GO:0005856;GO:0005871;GO:0005874;GO:0005875;GO:0005876;GO:0005881;GO:0005938;GO:0006355;GO:0006890;GO:0006996;GO:…	K10395	hypothetical protein LSAT_1X22080 [Lactuca sativa]
Lsat_1_v5_gn_1_22101	-	-	uncharacterized protein LOC111876167 [Lactuca sativa] PLY77974.1 hypothetical protein LSAT_1X22101 [Lactuca sativa]
Lsat_1_v5_gn_1_22141	GO:0005575;GO:0005623;GO:0005886;GO:0016020;GO:0071944	-	probable inactive receptor kinase At5g67200 [Lactuca sativa] PLY77894.1 hypothetical protein LSAT_1X22141 [Lactuca sativa]
Lsat_1_v5_gn_1_22221	GO:0003674;GO:0003700;GO:0005515;GO:0005516;GO:0005575;GO:0005623;GO:0005634;GO:0006355;GO:0008150;GO:0009889;GO:0010468;GO:0019222;GO:0031323;GO:0043226;GO:0043227;GO:0043229;GO:0043231;GO:0050794;GO:0051171;GO:0051252;GO:0080090;GO:0140110;GO:1903506;GO:2001141	-	probable WRKY transcription factor 7 [Lactuca sativa] PLY77981.1 hypothetical protein LSAT_1X22221 [Lactuca sativa]
Lsat_1_v5_gn_1_22241	-	-	hypothetical protein LSAT_1X22241 [Lactuca sativa]
Lsat_1_v5_gn_1_22260	GO:0000323;GO:0000932;GO:0003674;GO:0003824;GO:0004175;GO:0004197;GO:0005575;GO:0005576;GO:0005615;GO:0005618;GO:0005623;GO:0005737;GO:0005764;GO:0005773;GO:0005783;GO:0005829;GO:0005911;GO:0006508;GO:0006807;GO:0006950;GO:0006952;GO:0006970;GO:0007275;GO:0008150;GO:0008152;GO:0008233;GO:0008234;GO:0009056;GO:0009506;GO:0009507;GO:0009536;GO:0009555;GO:0009607;GO:0009620;GO:0009651;GO:0009987;GO:…	K01365	hypothetical protein LSAT_1X22260 [Lactuca sativa]
Lsat_1_v5_gn_1_22320	GO:0000323;GO:0000932;GO:0003674;GO:0003824;GO:0004175;GO:0004197;GO:0005575;GO:0005576;GO:0005615;GO:0005618;GO:0005623;GO:0005737;GO:0005764;GO:0005773;GO:0005783;GO:0005829;GO:0005911;GO:0006508;GO:0006807;GO:0006950;GO:0006952;GO:0006970;GO:0007275;GO:0008150;GO:0008152;GO:0008233;GO:0008234;GO:0009056;GO:0009506;GO:0009507;GO:0009536;GO:0009555;GO:0009607;GO:0009620;GO:0009651;GO:0009987;GO:…	K01365	low-temperature-induced cysteine proteinase-like [Lactuca sativa] PLY77932.1 hypothetical protein LSAT_1X22320 [Lactuca sativa]
Lsat_1_v5_gn_1_22340	GO:0000323;GO:0000932;GO:0003674;GO:0003824;GO:0004175;GO:0004197;GO:0005575;GO:0005576;GO:0005615;GO:0005618;GO:0005623;GO:0005737;GO:0005764;GO:0005773;GO:0005783;GO:0005829;GO:0005911;GO:0006508;GO:0006807;GO:0006950;GO:0006952;GO:0006970;GO:0007275;GO:0008150;GO:0008152;GO:0008233;GO:0008234;GO:0009056;GO:0009506;GO:0009507;GO:0009536;GO:0009555;GO:0009607;GO:0009620;GO:0009651;GO:0009987;GO:…	K01365	hypothetical protein LSAT_1X22340 [Lactuca sativa]
Lsat_1_v5_gn_1_22360	GO:0000323;GO:0000932;GO:0003674;GO:0003824;GO:0004175;GO:0004197;GO:0005575;GO:0005576;GO:0005615;GO:0005618;GO:0005623;GO:0005737;GO:0005764;GO:0005773;GO:0005783;GO:0005829;GO:0005911;GO:0006508;GO:0006807;GO:0006950;GO:0006952;GO:0006970;GO:0007275;GO:0008150;GO:0008152;GO:0008233;GO:0008234;GO:0009056;GO:0009506;GO:0009507;GO:0009536;GO:0009555;GO:0009607;GO:0009620;GO:0009651;GO:0009987;GO:…	K01365	hypothetical protein LSAT_1X22360 [Lactuca sativa]
Lsat_1_v5_gn_1_22380	GO:0000323;GO:0000932;GO:0003674;GO:0003824;GO:0004175;GO:0004197;GO:0005575;GO:0005576;GO:0005615;GO:0005623;GO:0005737;GO:0005764;GO:0005773;GO:0005911;GO:0006508;GO:0006807;GO:0006950;GO:0006952;GO:0007275;GO:0008150;GO:0008152;GO:0008233;GO:0008234;GO:0009056;GO:0009506;GO:0009507;GO:0009536;GO:0009555;GO:0009607;GO:0009620;GO:0009987;GO:0010494;GO:0016787;GO:0019538;GO:0030054;GO:0030163;GO:…	K01365	hypothetical protein LSAT_1X22380 [Lactuca sativa]
Lsat_1_v5_gn_1_22400	GO:0000323;GO:0000932;GO:0003674;GO:0003824;GO:0004175;GO:0004197;GO:0004842;GO:0005575;GO:0005576;GO:0005615;GO:0005618;GO:0005623;GO:0005634;GO:0005737;GO:0005764;GO:0005773;GO:0005783;GO:0005829;GO:0005911;GO:0006464;GO:0006508;GO:0006511;GO:0006807;GO:0006950;GO:0006952;GO:0006970;GO:0007275;GO:0008150;GO:0008152;GO:0008233;GO:0008234;GO:0009056;GO:0009506;GO:0009507;GO:0009536;GO:0009607;GO:…	K01365	zingipain-2-like isoform X1 [Lactuca sativa] XP_023728454.1 zingipain-2-like isoform X1 [Lactuca sativa]
Lsat_1_v5_gn_1_22421	-	-	hypothetical protein LSAT_1X22421 [Lactuca sativa]
Lsat_1_v5_gn_1_22441	-	-	protein RER1A-like [Lactuca sativa] PLY77858.1 hypothetical protein LSAT_1X22441 [Lactuca sativa]
Lsat_1_v5_gn_1_22460	GO:0006464;GO:0006486;GO:0006487;GO:0006488;GO:0006490;GO:0006629;GO:0006807;GO:0008150;GO:0008152;GO:0009058;GO:0009059;GO:0009100;GO:0009101;GO:0009987;GO:0019538;GO:0034645;GO:0036211;GO:0043170;GO:0043412;GO:0043413;GO:0044237;GO:0044249;GO:0044255;GO:0044260;GO:0044267;GO:0070085;GO:0071704;GO:1901135;GO:1901137	K09660	mannose-P-dolichol utilization defect 1 protein homolog 2 [Lactuca sativa] PLY77897.1 hypothetical protein LSAT_1X22460 [Lactuca sativa]
Lsat_1_v5_gn_1_22481	GO:0003674;GO:0003824;GO:0004842;GO:0006464;GO:0006807;GO:0008150;GO:0008152;GO:0009987;GO:0016567;GO:0016740;GO:0019538;GO:0019787;GO:0032446;GO:0036211;GO:0043170;GO:0043412;GO:0044237;GO:0044260;GO:0044267;GO:0070647;GO:0071704	K10273	F-box protein SKIP2-like [Lactuca sativa] PLY77947.1 hypothetical protein LSAT_1X22481 [Lactuca sativa]
Lsat_1_v5_gn_1_22500	-	-	hypothetical protein VIGAN_02172400 [Vigna angularis var. angularis]
Lsat_1_v5_gn_1_22541	-	-	hypothetical protein LSAT_1X22541 [Lactuca sativa]
Lsat_1_v5_gn_1_22580	-	-	hypothetical protein LSAT_1X22580 [Lactuca sativa]
Lsat_1_v5_gn_1_22601	GO:0003674;GO:0003824;GO:0004067;GO:0004175;GO:0004190;GO:0006508;GO:0006807;GO:0008150;GO:0008152;GO:0008233;GO:0009056;GO:0016787;GO:0016810;GO:0016811;GO:0019538;GO:0030163;GO:0043170;GO:0070001;GO:0070011;GO:0071704;GO:1901565;GO:1901575	K13051	probable isoaspartyl peptidase/L-asparaginase 2 [Lactuca sativa] PLY77877.1 hypothetical protein LSAT_1X22601 [Lactuca sativa]
Lsat_1_v5_gn_1_22640	-	-	hypothetical protein LSAT_1X22640 [Lactuca sativa]
Lsat_1_v5_gn_1_22701	-	-	hypothetical protein LSAT_1X22701 [Lactuca sativa]
Lsat_1_v5_gn_1_22720	GO:0003674;GO:0003824;GO:0004497;GO:0005575;GO:0006082;GO:0006725;GO:0006790;GO:0006807;GO:0006950;GO:0006952;GO:0008150;GO:0008152;GO:0009058;GO:0009607;GO:0009987;GO:0016020;GO:0016491;GO:0016705;GO:0016709;GO:0019748;GO:0019760;GO:0034641;GO:0042343;GO:0042430;GO:0043207;GO:0044237;GO:0044281;GO:0044550;GO:0046483;GO:0050896;GO:0051707;GO:0055114;GO:0071704;GO:0098542;GO:1901135;GO:1901360	K00512	cytochrome P450 81E8-like [Lactuca sativa] PLY68302.1 hypothetical protein LSAT_1X22720 [Lactuca sativa]
Lsat_1_v5_gn_1_22740	-	-	LOB domain-containing protein 39-like [Lactuca sativa] PLY68271.1 hypothetical protein LSAT_1X22740 [Lactuca sativa]
Lsat_1_v5_gn_1_22761	GO:0005575;GO:0005623;GO:0005737	K13348	protein SYM1-like [Lactuca sativa] XP_023741037.1 protein SYM1-like [Lactuca sativa] XP_023741038.1 protein SYM1-like [Lactuca sativa] PLY68283.1 hypothetical protein LSAT_1X22761 [Lactuca sativa]
Lsat_1_v5_gn_1_22780	-	-	hypothetical protein LSAT_1X22780 [Lactuca sativa]
Lsat_1_v5_gn_1_22801	-	-	protein TRIGALACTOSYLDIACYLGLYCEROL 5, chloroplastic [Lactuca sativa] PLY68281.1 hypothetical protein LSAT_1X22801 [Lactuca sativa]
Lsat_1_v5_gn_1_22841	-	-	hypothetical protein LSAT_1X22841 [Lactuca sativa]
Lsat_1_v5_gn_1_22901	GO:0000981;GO:0001134;GO:0001135;GO:0003674;GO:0003676;GO:0003677;GO:0003700;GO:0005575;GO:0005623;GO:0005634;GO:0006355;GO:0006357;GO:0006950;GO:0006952;GO:0006970;GO:0008150;GO:0009414;GO:0009415;GO:0009607;GO:0009617;GO:0009620;GO:0009651;GO:0009723;GO:0009725;GO:0009733;GO:0009737;GO:0009739;GO:0009751;GO:0009753;GO:0009889;GO:0009966;GO:0009967;GO:0009987;GO:0010033;GO:0010035;GO:0010038;GO:…	K09422	transcription factor MYB44-like [Lactuca sativa] PLY96345.1 hypothetical protein LSAT_1X22901 [Lactuca sativa]
Lsat_1_v5_gn_1_22961	-	-	uncharacterized protein LOC111894860 [Lactuca sativa] PLY96349.1 hypothetical protein LSAT_1X22961 [Lactuca sativa]
Lsat_1_v5_gn_1_22980	-	-	probable carbohydrate esterase At4g34215 [Lactuca sativa] PLY96346.1 hypothetical protein LSAT_1X22980 [Lactuca sativa]
Lsat_1_v5_gn_1_23021	-	-	hypothetical protein LSAT_1X23021 [Lactuca sativa]
Lsat_1_v5_gn_1_23041	-	-	hypothetical protein LSAT_1X23041 [Lactuca sativa]
Lsat_1_v5_gn_1_23100	GO:0000003;GO:0000151;GO:0003006;GO:0005575;GO:0005623;GO:0005634;GO:0007275;GO:0008150;GO:0009791;GO:0009845;GO:0010154;GO:0010162;GO:0010431;GO:0019005;GO:0021700;GO:0022414;GO:0022611;GO:0031461;GO:0032501;GO:0032502;GO:0032504;GO:0032991;GO:0043226;GO:0043227;GO:0043229;GO:0043231;GO:0048316;GO:0048608;GO:0048609;GO:0048731;GO:0048856;GO:0061458;GO:0071695;GO:0090351;GO:1902494;GO:1990234	K14495	F-box protein GID2-like [Lactuca sativa] PLY96344.1 hypothetical protein LSAT_1X23100 [Lactuca sativa]
Lsat_1_v5_gn_1_23200	GO:0000123;GO:0003674;GO:0003682;GO:0005575;GO:0005623;GO:0005634;GO:0005654;GO:0006325;GO:0006338;GO:0006342;GO:0006355;GO:0006464;GO:0006473;GO:0006475;GO:0006476;GO:0006807;GO:0006996;GO:0008150;GO:0008152;GO:0009889;GO:0009890;GO:0009892;GO:0009987;GO:0010468;GO:0010629;GO:0016043;GO:0016458;GO:0016569;GO:0016570;GO:0016573;GO:0016575;GO:0018193;GO:0018205;GO:0018393;GO:0018394;GO:0019222;GO:…	K11339	protein MRG2-like isoform X3 [Lactuca sativa] PLY96348.1 hypothetical protein LSAT_1X23200 [Lactuca sativa]
Lsat_1_v5_gn_1_23220	GO:0005575;GO:0016020	-	putative receptor protein kinase ZmPK1 [Lactuca sativa] PLY96342.1 hypothetical protein LSAT_1X23220 [Lactuca sativa]
Lsat_1_v5_gn_1_23241	-	-	uncharacterized protein LOC111889102 [Lactuca sativa] PLY68280.1 hypothetical protein LSAT_1X23241 [Lactuca sativa] CAB4079062.1 unnamed protein product [Lactuca saligna]
Lsat_1_v5_gn_1_23301	GO:0000003;GO:0003006;GO:0003674;GO:0003676;GO:0003677;GO:0003700;GO:0006355;GO:0007275;GO:0008150;GO:0009653;GO:0009725;GO:0009733;GO:0009791;GO:0009793;GO:0009889;GO:0009965;GO:0009987;GO:0010016;GO:0010033;GO:0010154;GO:0010468;GO:0019222;GO:0022414;GO:0030154;GO:0031323;GO:0032501;GO:0032502;GO:0040034;GO:0045962;GO:0048316;GO:0048366;GO:0048367;GO:0048598;GO:0048608;GO:0048731;GO:0048825;GO:…	-	hypothetical protein LSAT_1X23301 [Lactuca sativa]
Lsat_1_v5_gn_1_23361	GO:0005575;GO:0005623;GO:0005886;GO:0016020;GO:0071944	K11824	hypothetical protein LSAT_1X23361 [Lactuca sativa]
Lsat_1_v5_gn_1_23380	-	-	peamaclein-like [Lactuca sativa] PLY68286.1 hypothetical protein LSAT_1X23380 [Lactuca sativa]
Lsat_1_v5_gn_1_23401	GO:0005575;GO:0005623;GO:0005634;GO:0005737;GO:0043226;GO:0043227;GO:0043229;GO:0043231	K07277	pumilio homolog 12-like [Lactuca sativa] PLY68288.1 hypothetical protein LSAT_1X23401 [Lactuca sativa]
Lsat_1_v5_gn_1_23421	GO:0000041;GO:0001558;GO:0003674;GO:0005384;GO:0005575;GO:0005623;GO:0005737;GO:0005794;GO:0005802;GO:0006811;GO:0006812;GO:0006828;GO:0007275;GO:0008150;GO:0008324;GO:0009653;GO:0009888;GO:0009987;GO:0010015;GO:0010035;GO:0010038;GO:0010042;GO:0010053;GO:0010054;GO:0012505;GO:0015075;GO:0021700;GO:0022603;GO:0022604;GO:0022622;GO:0022857;GO:0022890;GO:0030001;GO:0030154;GO:0030307;GO:0032501;GO:…	K21398	hypothetical protein LSAT_1X23421 [Lactuca sativa]
Lsat_1_v5_gn_1_23440	-	-	hypothetical protein LSAT_1X23440 [Lactuca sativa]
Lsat_1_v5_gn_1_23540	-	-	hypothetical protein LSAT_1X23540 [Lactuca sativa]
Lsat_1_v5_gn_1_23561	GO:0000041;GO:0001558;GO:0003674;GO:0005384;GO:0005575;GO:0005623;GO:0005737;GO:0005794;GO:0005802;GO:0006811;GO:0006812;GO:0006828;GO:0007275;GO:0008150;GO:0008324;GO:0009653;GO:0009888;GO:0009987;GO:0010015;GO:0010035;GO:0010038;GO:0010042;GO:0010053;GO:0010054;GO:0012505;GO:0015075;GO:0021700;GO:0022603;GO:0022604;GO:0022622;GO:0022857;GO:0022890;GO:0030001;GO:0030154;GO:0030307;GO:0032501;GO:…	K21398	metal transporter Nramp2-like [Lactuca sativa] PLY68292.1 hypothetical protein LSAT_1X23561 [Lactuca sativa]
Lsat_1_v5_gn_1_23581	GO:0003674;GO:0003824;GO:0004497;GO:0005575;GO:0006082;GO:0006725;GO:0006790;GO:0006807;GO:0006950;GO:0006952;GO:0008150;GO:0008152;GO:0009058;GO:0009607;GO:0009987;GO:0016020;GO:0016491;GO:0016705;GO:0016709;GO:0019748;GO:0019760;GO:0034641;GO:0042343;GO:0042430;GO:0043207;GO:0044237;GO:0044281;GO:0044550;GO:0046483;GO:0050896;GO:0051707;GO:0055114;GO:0071704;GO:0098542;GO:1901135;GO:1901360	K00512	hypothetical protein LSAT_1X23581 [Lactuca sativa]
Lsat_1_v5_gn_1_23601	GO:0003674;GO:0003824;GO:0004497;GO:0005575;GO:0006082;GO:0006725;GO:0006790;GO:0006807;GO:0006950;GO:0006952;GO:0008150;GO:0008152;GO:0009058;GO:0009607;GO:0009987;GO:0016020;GO:0016491;GO:0016705;GO:0016709;GO:0019748;GO:0019760;GO:0034641;GO:0042343;GO:0042430;GO:0043207;GO:0044237;GO:0044281;GO:0044550;GO:0046483;GO:0050896;GO:0051707;GO:0055114;GO:0071704;GO:0098542;GO:1901135;GO:1901360	K00512	hypothetical protein LSAT_1X23601 [Lactuca sativa]
Lsat_1_v5_gn_1_23621	GO:0003674;GO:0003824;GO:0004497;GO:0005575;GO:0006082;GO:0006725;GO:0006790;GO:0006807;GO:0006950;GO:0006952;GO:0008150;GO:0008152;GO:0009058;GO:0009607;GO:0009987;GO:0016020;GO:0016491;GO:0016705;GO:0016709;GO:0019748;GO:0019760;GO:0034641;GO:0042343;GO:0042430;GO:0043207;GO:0044237;GO:0044281;GO:0044550;GO:0046483;GO:0050896;GO:0051707;GO:0055114;GO:0071704;GO:0098542;GO:1901135;GO:1901360	K00512	hypothetical protein LSAT_1X23621 [Lactuca sativa]
Lsat_1_v5_gn_1_23661	-	K00627	hypothetical protein LSAT_1X23661 [Lactuca sativa]
Lsat_1_v5_gn_1_23681	-	-	hypothetical protein LSAT_1X23681 [Lactuca sativa]
Lsat_1_v5_gn_1_23701	GO:0003674;GO:0003824;GO:0004497;GO:0005575;GO:0006082;GO:0006725;GO:0006790;GO:0006807;GO:0006950;GO:0006952;GO:0008150;GO:0008152;GO:0009058;GO:0009607;GO:0009987;GO:0016020;GO:0016491;GO:0016705;GO:0016709;GO:0019748;GO:0019760;GO:0034641;GO:0042343;GO:0042430;GO:0043207;GO:0044237;GO:0044281;GO:0044550;GO:0046483;GO:0050896;GO:0051707;GO:0055114;GO:0071704;GO:0098542;GO:1901135;GO:1901360	K00512	cytochrome P450 81E8-like [Lactuca sativa] PLY68289.1 hypothetical protein LSAT_1X23701 [Lactuca sativa]
Lsat_1_v5_gn_1_23721	GO:0003674;GO:0003824;GO:0004497;GO:0005575;GO:0006082;GO:0006725;GO:0006790;GO:0006807;GO:0006950;GO:0006952;GO:0008150;GO:0008152;GO:0009058;GO:0009607;GO:0009987;GO:0016020;GO:0016491;GO:0016705;GO:0016709;GO:0019748;GO:0019760;GO:0034641;GO:0042343;GO:0042430;GO:0043207;GO:0044237;GO:0044281;GO:0044550;GO:0046483;GO:0050896;GO:0051707;GO:0055114;GO:0071704;GO:0098542;GO:1901135;GO:1901360	K00512	cytochrome P450 81E8-like [Lactuca sativa] PLY68299.1 hypothetical protein LSAT_1X23721 [Lactuca sativa]
Lsat_1_v5_gn_1_23761	GO:0003674;GO:0003824;GO:0004497;GO:0005575;GO:0006082;GO:0006725;GO:0006790;GO:0006807;GO:0006950;GO:0006952;GO:0008150;GO:0008152;GO:0009058;GO:0009607;GO:0009987;GO:0016020;GO:0016491;GO:0016705;GO:0016709;GO:0019748;GO:0019760;GO:0034641;GO:0042343;GO:0042430;GO:0043207;GO:0044237;GO:0044281;GO:0044550;GO:0046483;GO:0050896;GO:0051707;GO:0055114;GO:0071704;GO:0098542;GO:1901135;GO:1901360	K00512	cytochrome P450 81E8-like [Lactuca sativa] PLY68282.1 hypothetical protein LSAT_1X23761 [Lactuca sativa]
Lsat_1_v5_gn_1_23801	GO:0003674;GO:0003824;GO:0004497;GO:0005575;GO:0006082;GO:0006725;GO:0006790;GO:0006807;GO:0006950;GO:0006952;GO:0008150;GO:0008152;GO:0009058;GO:0009607;GO:0009987;GO:0016020;GO:0016491;GO:0016705;GO:0016709;GO:0019748;GO:0019760;GO:0034641;GO:0042343;GO:0042430;GO:0043207;GO:0044237;GO:0044281;GO:0044550;GO:0046483;GO:0050896;GO:0051707;GO:0055114;GO:0071704;GO:0098542;GO:1901135;GO:1901360	K00512	isoflavone 2'-hydroxylase-like [Lactuca sativa] PLY68269.1 hypothetical protein LSAT_1X23801 [Lactuca sativa]
Lsat_1_v5_gn_1_23821	GO:0003674;GO:0003824;GO:0004497;GO:0005575;GO:0006082;GO:0006725;GO:0006790;GO:0006807;GO:0006950;GO:0006952;GO:0008150;GO:0008152;GO:0009058;GO:0009607;GO:0009987;GO:0016020;GO:0016491;GO:0016705;GO:0016709;GO:0019748;GO:0019760;GO:0034641;GO:0042343;GO:0042430;GO:0043207;GO:0044237;GO:0044281;GO:0044550;GO:0046483;GO:0050896;GO:0051707;GO:0055114;GO:0071704;GO:0098542;GO:1901135;GO:1901360	K00512	hypothetical protein LSAT_1X23821 [Lactuca sativa]
Lsat_1_v5_gn_1_23861	GO:0003674;GO:0003824;GO:0004497;GO:0005575;GO:0006082;GO:0006725;GO:0006790;GO:0006807;GO:0006950;GO:0006952;GO:0008150;GO:0008152;GO:0009058;GO:0009607;GO:0009987;GO:0016020;GO:0016491;GO:0016705;GO:0016709;GO:0019748;GO:0019760;GO:0034641;GO:0042343;GO:0042430;GO:0043207;GO:0044237;GO:0044281;GO:0044550;GO:0046483;GO:0050896;GO:0051707;GO:0055114;GO:0071704;GO:0098542;GO:1901135;GO:1901360	K00512	cytochrome P450 81D1-like [Lactuca sativa] PLY68301.1 hypothetical protein LSAT_1X23861 [Lactuca sativa]
Lsat_1_v5_gn_1_23880	GO:0003674;GO:0003824;GO:0004497;GO:0005575;GO:0006082;GO:0006725;GO:0006790;GO:0006807;GO:0006950;GO:0006952;GO:0008150;GO:0008152;GO:0009058;GO:0009607;GO:0009987;GO:0016020;GO:0016491;GO:0016705;GO:0016709;GO:0019748;GO:0019760;GO:0034641;GO:0042343;GO:0042430;GO:0043207;GO:0044237;GO:0044281;GO:0044550;GO:0046483;GO:0050896;GO:0051707;GO:0055114;GO:0071704;GO:0098542;GO:1901135;GO:1901360	K00512	hypothetical protein LSAT_1X23880 [Lactuca sativa]
Lsat_1_v5_gn_1_23900	-	K00512	hypothetical protein LSAT_1X23900 [Lactuca sativa]
Lsat_1_v5_gn_1_23940	GO:0005575;GO:0005623;GO:0005634;GO:0005737;GO:0043226;GO:0043227;GO:0043229;GO:0043231	K06627	G2/mitotic-specific cyclin C13-1-like [Lactuca sativa] PLY68277.1 hypothetical protein LSAT_1X23940 [Lactuca sativa]
Lsat_1_v5_gn_1_23960	-	-	hypothetical protein LSAT_1X23960 [Lactuca sativa] CAB4073151.1 unnamed protein product [Lactuca saligna] CAB4074593.1 unnamed protein product [Lactuca saligna] CAB4074753.1 unnamed protein product [Lactuca saligna] CAB4077813.1 unnamed protein product [Lactuca saligna]
Lsat_1_v5_gn_1_23980	-	K03936	hypothetical protein LSAT_1X23980 [Lactuca sativa]
Lsat_1_v5_gn_1_24001	GO:0003674;GO:0003735;GO:0005198;GO:0005575;GO:0005623;GO:0005737;GO:0005739;GO:0043226;GO:0043227;GO:0043229;GO:0043231	K02950	hypothetical protein LSAT_1X24001 [Lactuca sativa]
Lsat_1_v5_gn_1_24021	-	-	hypothetical protein LSAT_1X24021 [Lactuca sativa]
Lsat_1_v5_gn_1_24041	GO:0000118;GO:0000151;GO:0003674;GO:0003712;GO:0003714;GO:0005575;GO:0005623;GO:0005634;GO:0005654;GO:0006325;GO:0006355;GO:0006357;GO:0006464;GO:0006476;GO:0006807;GO:0006950;GO:0006996;GO:0008150;GO:0008152;GO:0009266;GO:0009409;GO:0009889;GO:0009890;GO:0009892;GO:0009987;GO:0010468;GO:0016043;GO:0016569;GO:0016570;GO:0016575;GO:0019222;GO:0019538;GO:0031323;GO:0031324;GO:0031461;GO:0031974;GO:…	K04508	WD40 repeat-containing protein HOS15 [Lactuca sativa] PLY68273.1 hypothetical protein LSAT_1X24041 [Lactuca sativa]
Lsat_1_v5_gn_1_24061	-	K00512	hypothetical protein LSAT_1X24061 [Lactuca sativa]
Lsat_1_v5_gn_1_24181	-	-	zinc finger protein ZAT10-like [Lactuca sativa] PLY84612.1 hypothetical protein LSAT_1X24181 [Lactuca sativa]
Lsat_1_v5_gn_1_24200	GO:0003674;GO:0003824;GO:0003999;GO:0005575;GO:0005623;GO:0005737;GO:0005829;GO:0006139;GO:0006144;GO:0006163;GO:0006164;GO:0006167;GO:0006168;GO:0006725;GO:0006753;GO:0006793;GO:0006796;GO:0006807;GO:0008150;GO:0008152;GO:0009058;GO:0009113;GO:0009117;GO:0009124;GO:0009150;GO:0009152;GO:0009156;GO:0009165;GO:0009167;GO:0009168;GO:0009259;GO:0009260;GO:0009308;GO:0009507;GO:0009536;GO:0009690;GO:…	K00759	adenine phosphoribosyltransferase 1-like isoform X2 [Lactuca sativa] PLY84501.1 hypothetical protein LSAT_1X24200 [Lactuca sativa]
Lsat_1_v5_gn_1_24261	-	-	hypothetical protein LSAT_1X24261 [Lactuca sativa]
Lsat_1_v5_gn_1_24280	-	-	hypothetical protein LSAT_1X24280 [Lactuca sativa]
Lsat_1_v5_gn_1_24301	-	-	hypothetical protein LSAT_1X24301 [Lactuca sativa]
Lsat_1_v5_gn_1_24320	-	-	perakine reductase-like [Lactuca sativa] PLY84584.1 hypothetical protein LSAT_1X24320 [Lactuca sativa]
Lsat_1_v5_gn_1_24340	-	K18667	uncharacterized protein LOC111913457 [Lactuca sativa] PLY84614.1 hypothetical protein LSAT_1X24340 [Lactuca sativa]
Lsat_1_v5_gn_1_24360	GO:0003674;GO:0003824;GO:0004620;GO:0005575;GO:0005623;GO:0005737;GO:0008150;GO:0008970;GO:0009314;GO:0009411;GO:0009416;GO:0009507;GO:0009536;GO:0009650;GO:0009987;GO:0010224;GO:0016298;GO:0016787;GO:0016788;GO:0034644;GO:0043226;GO:0043227;GO:0043229;GO:0043231;GO:0050896;GO:0052689;GO:0071478;GO:0071482;GO:0071493	-	phospholipase A1-IIdelta-like [Lactuca sativa] PLY84580.1 hypothetical protein LSAT_1X24360 [Lactuca sativa]
Lsat_1_v5_gn_1_24401	GO:0001763;GO:0006629;GO:0006714;GO:0006720;GO:0006721;GO:0007275;GO:0008150;GO:0008152;GO:0008299;GO:0008610;GO:0009058;GO:0009653;GO:0009725;GO:0009987;GO:0010016;GO:0010033;GO:0010223;GO:0010817;GO:0014070;GO:0016106;GO:0016114;GO:0032501;GO:0032502;GO:0032870;GO:0033993;GO:0042445;GO:0042446;GO:0044237;GO:0044249;GO:0044255;GO:0046483;GO:0048367;GO:0048646;GO:0048731;GO:0048856;GO:0050896;GO:…	-	probable strigolactone esterase DAD2 [Lactuca sativa] PLY84598.1 hypothetical protein LSAT_1X24401 [Lactuca sativa]
Lsat_1_v5_gn_1_24420	-	K17807	hypothetical protein LSAT_1X24420 [Lactuca sativa]
Lsat_1_v5_gn_1_24441	GO:0006887;GO:0008150;GO:0009987;GO:0016192;GO:0032940;GO:0046903;GO:0051179;GO:0051234	K07195	exocyst complex component EXO70A1-like [Lactuca sativa]
Lsat_1_v5_gn_1_24461	-	-	hypothetical protein LSAT_1X24461 [Lactuca sativa]
Lsat_1_v5_gn_1_24481	-	-	uncharacterized protein LOC111913430 [Lactuca sativa] PLY84593.1 hypothetical protein LSAT_1X24481 [Lactuca sativa]
Lsat_1_v5_gn_1_24500	-	-	hypothetical protein LSAT_1X24500 [Lactuca sativa]
Lsat_1_v5_gn_1_24520	-	K15027	hypothetical protein LSAT_1X24520 [Lactuca sativa]
Lsat_1_v5_gn_1_24541	-	-	hypothetical protein LSAT_1X24541 [Lactuca sativa]
Lsat_1_v5_gn_1_24560	-	-	uncharacterized protein LOC111913465 [Lactuca sativa] PLY84605.1 hypothetical protein LSAT_1X24560 [Lactuca sativa]
Lsat_1_v5_gn_1_24581	GO:0000075;GO:0000077;GO:0000278;GO:0003674;GO:0003676;GO:0003723;GO:0003729;GO:0003730;GO:0005575;GO:0005623;GO:0005634;GO:0005737;GO:0005829;GO:0006950;GO:0006974;GO:0006977;GO:0006978;GO:0007049;GO:0007050;GO:0007093;GO:0007154;GO:0007165;GO:0007346;GO:0008150;GO:0008285;GO:0009892;GO:0009893;GO:0009987;GO:0010468;GO:0010564;GO:0010608;GO:0010628;GO:0010948;GO:0019222;GO:0023052;GO:0030330;GO:…	-	RNA-binding protein 24-B isoform X1 [Lactuca sativa] PLY84497.1 hypothetical protein LSAT_1X24581 [Lactuca sativa]
Lsat_1_v5_gn_1_24600	GO:0003674;GO:0003676;GO:0003677;GO:0003700;GO:0006355;GO:0007275;GO:0008150;GO:0009832;GO:0009834;GO:0009889;GO:0009893;GO:0009987;GO:0010468;GO:0010557;GO:0010628;GO:0019222;GO:0022622;GO:0031323;GO:0031325;GO:0031328;GO:0032501;GO:0032502;GO:0042546;GO:0043565;GO:0045893;GO:0048364;GO:0048731;GO:0048829;GO:0048856;GO:0050794;GO:0051171;GO:0051173;GO:0051252;GO:0071669;GO:0080090;GO:0097159;GO:…	-	protein BEARSKIN2-like [Lactuca sativa] PLY84512.1 hypothetical protein LSAT_1X24600 [Lactuca sativa]
Lsat_1_v5_gn_1_24621	GO:0005575;GO:0005623;GO:0005737;GO:0005783;GO:0008150;GO:0009607;GO:0009620;GO:0012505;GO:0043207;GO:0043226;GO:0043227;GO:0043229;GO:0043231;GO:0050896;GO:0051707	-	monooxygenase 1-like isoform X1 [Lactuca sativa] PLY84553.1 hypothetical protein LSAT_1X24621 [Lactuca sativa]
Lsat_1_v5_gn_1_24641	-	-	hypothetical protein LSAT_1X24641 [Lactuca sativa]
Lsat_1_v5_gn_1_24660	-	-	hypothetical protein LSAT_1X24660 [Lactuca sativa]
Lsat_1_v5_gn_1_24701	-	-	hypothetical protein LSAT_1X24701 [Lactuca sativa]
Lsat_1_v5_gn_1_24721	GO:0005575;GO:0005623;GO:0005737;GO:0005783;GO:0008150;GO:0009607;GO:0009620;GO:0012505;GO:0043207;GO:0043226;GO:0043227;GO:0043229;GO:0043231;GO:0050896;GO:0051707	-	hypothetical protein LSAT_1X24721 [Lactuca sativa]
Lsat_1_v5_gn_1_24741	GO:0005575;GO:0005623;GO:0005737;GO:0005783;GO:0008150;GO:0009607;GO:0009620;GO:0012505;GO:0043207;GO:0043226;GO:0043227;GO:0043229;GO:0043231;GO:0050896;GO:0051707	-	hypothetical protein LSAT_1X24741 [Lactuca sativa]
Lsat_1_v5_gn_1_24761	-	-	protein TRIGALACTOSYLDIACYLGLYCEROL 5, chloroplastic [Lactuca sativa] PLY84590.1 hypothetical protein LSAT_1X24761 [Lactuca sativa]
Lsat_1_v5_gn_1_24841	-	K18270	hypothetical protein LSAT_1X24841 [Lactuca sativa]
Lsat_1_v5_gn_1_24860	-	K22395	reticuline oxidase-like [Lactuca sativa]
Lsat_1_v5_gn_1_24881	GO:0000166;GO:0003674;GO:0003824;GO:0004176;GO:0005524;GO:0005575;GO:0005623;GO:0005737;GO:0005739;GO:0005759;GO:0006508;GO:0006807;GO:0008144;GO:0008150;GO:0008152;GO:0008233;GO:0009056;GO:0016462;GO:0016787;GO:0016817;GO:0016818;GO:0016887;GO:0017076;GO:0017111;GO:0019538;GO:0030163;GO:0030554;GO:0031974;GO:0032553;GO:0032555;GO:0032559;GO:0035639;GO:0036094;GO:0042623;GO:0043167;GO:0043168;GO:…	K03544	hypothetical protein LSAT_1X24881 [Lactuca sativa]
Lsat_1_v5_gn_1_24901	GO:0000003;GO:0000018;GO:0000280;GO:0000712;GO:0003006;GO:0006139;GO:0006259;GO:0006310;GO:0006725;GO:0006807;GO:0006996;GO:0007049;GO:0007059;GO:0007127;GO:0007131;GO:0007140;GO:0007275;GO:0007276;GO:0008150;GO:0008152;GO:0009555;GO:0009893;GO:0009987;GO:0010520;GO:0010564;GO:0010638;GO:0010845;GO:0016043;GO:0019222;GO:0019953;GO:0022414;GO:0031323;GO:0031325;GO:0032501;GO:0032502;GO:0032504;GO:…	-	protein PARTING DANCERS isoform X1 [Lactuca sativa] PLY84585.1 hypothetical protein LSAT_1X24901 [Lactuca sativa]
Lsat_1_v5_gn_1_25020	-	K00826	branched-chain-amino-acid aminotransferase-like protein 2 [Lactuca sativa] PLY84499.1 hypothetical protein LSAT_1X25020 [Lactuca sativa]
Lsat_1_v5_gn_1_25041	GO:0000976;GO:0000977;GO:0000978;GO:0000981;GO:0000987;GO:0001012;GO:0001228;GO:0003674;GO:0003676;GO:0003677;GO:0003690;GO:0003700;GO:0005575;GO:0005623;GO:0005634;GO:0005737;GO:0006139;GO:0006351;GO:0006355;GO:0006357;GO:0006366;GO:0006725;GO:0006807;GO:0008150;GO:0008152;GO:0009058;GO:0009059;GO:0009889;GO:0009893;GO:0009987;GO:0010467;GO:0010468;GO:0010557;GO:0010628;GO:0016070;GO:0019222;GO:…	K13210	far upstream element-binding protein 1-like [Lactuca sativa] PLY84602.1 hypothetical protein LSAT_1X25041 [Lactuca sativa]
Lsat_1_v5_gn_1_25060	-	K11667	hypothetical protein LSAT_1X25060 [Lactuca sativa]
Lsat_1_v5_gn_1_25101	GO:0003674;GO:0003676;GO:0003723;GO:0003824;GO:0004518;GO:0004519;GO:0005575;GO:0005623;GO:0006139;GO:0006725;GO:0006807;GO:0008150;GO:0008152;GO:0009451;GO:0009987;GO:0016070;GO:0016787;GO:0016788;GO:0034641;GO:0043170;GO:0043226;GO:0043227;GO:0043229;GO:0043231;GO:0043412;GO:0044237;GO:0046483;GO:0071704;GO:0090305;GO:0097159;GO:1901360;GO:1901363	-	pentatricopeptide repeat-containing protein At1g71490 [Lactuca sativa] PLY84490.1 hypothetical protein LSAT_1X25101 [Lactuca sativa]
Lsat_1_v5_gn_1_25121	GO:0003674;GO:0003824;GO:0004325;GO:0005575;GO:0005623;GO:0005737;GO:0005739;GO:0006725;GO:0006778;GO:0006779;GO:0006783;GO:0006807;GO:0006950;GO:0006979;GO:0008150;GO:0008152;GO:0009058;GO:0009507;GO:0009536;GO:0009987;GO:0016829;GO:0019438;GO:0033014;GO:0034641;GO:0042168;GO:0042440;GO:0043226;GO:0043227;GO:0043229;GO:0043231;GO:0044237;GO:0044249;GO:0044271;GO:0046148;GO:0046483;GO:0050896;GO:…	K01772	hypothetical protein LSAT_8X99540 [Lactuca sativa] PLY84527.1 hypothetical protein LSAT_1X25121 [Lactuca sativa]
Lsat_1_v5_gn_1_25141	GO:0005575;GO:0005623;GO:0005886;GO:0008150;GO:0009607;GO:0009615;GO:0016020;GO:0016032;GO:0040011;GO:0043207;GO:0044403;GO:0044419;GO:0046739;GO:0046741;GO:0050896;GO:0051179;GO:0051234;GO:0051701;GO:0051707;GO:0071944	-	inactive protein RESTRICTED TEV MOVEMENT 2-like [Lactuca sativa] PLY84561.1 hypothetical protein LSAT_1X25141 [Lactuca sativa]
Lsat_1_v5_gn_1_25160	-	-	uncharacterized protein LOC111913481 [Lactuca sativa] PLY84596.1 hypothetical protein LSAT_1X25160 [Lactuca sativa]
Lsat_1_v5_gn_1_25180	-	-	uncharacterized protein LOC111913483 [Lactuca sativa] PLY84496.1 hypothetical protein LSAT_1X25180 [Lactuca sativa]
Lsat_1_v5_gn_1_25201	-	K22418	11-beta-hydroxysteroid dehydrogenase-like 5 [Lactuca sativa] PLY84623.1 hypothetical protein LSAT_1X25201 [Lactuca sativa]
Lsat_1_v5_gn_1_25220	GO:0003674;GO:0003824;GO:0004672;GO:0004674;GO:0004693;GO:0005575;GO:0005623;GO:0005634;GO:0005886;GO:0006464;GO:0006468;GO:0006793;GO:0006796;GO:0006807;GO:0008150;GO:0008152;GO:0009987;GO:0016020;GO:0016301;GO:0016310;GO:0016740;GO:0016772;GO:0016773;GO:0019538;GO:0036211;GO:0043170;GO:0043226;GO:0043227;GO:0043229;GO:0043231;GO:0043412;GO:0044237;GO:0044260;GO:0044267;GO:0050794;GO:0051726;GO:…	K08819	probable serine/threonine-protein kinase At1g09600 [Lactuca sativa] PLY84515.1 hypothetical protein LSAT_1X25220 [Lactuca sativa]
Lsat_1_v5_gn_1_25241	-	K07735	hypothetical protein LSAT_1X25241 [Lactuca sativa]
Lsat_1_v5_gn_1_25260	-	-	hypothetical protein LSAT_1X25260 [Lactuca sativa]
Lsat_1_v5_gn_1_25281	-	K15407	queuine tRNA-ribosyltransferase accessory subunit 2-like [Lactuca sativa]
Lsat_1_v5_gn_1_25300	GO:0003674;GO:0003824;GO:0003993;GO:0005506;GO:0005575;GO:0005576;GO:0005615;GO:0005618;GO:0005623;GO:0005737;GO:0005829;GO:0005911;GO:0006793;GO:0006796;GO:0006950;GO:0007154;GO:0008150;GO:0008152;GO:0008199;GO:0008270;GO:0009267;GO:0009505;GO:0009506;GO:0009987;GO:0009991;GO:0016036;GO:0016311;GO:0016787;GO:0016788;GO:0016791;GO:0030054;GO:0030145;GO:0030312;GO:0031667;GO:0031668;GO:0031669;GO:…	K22390	hypothetical protein LSAT_1X25300 [Lactuca sativa]
Lsat_1_v5_gn_1_25320	-	K18801	hypothetical protein LSAT_1X25320 [Lactuca sativa]
Lsat_1_v5_gn_1_25341	GO:0003674;GO:0003676;GO:0003723;GO:0003729;GO:0003735;GO:0005198;GO:0005575;GO:0005623;GO:0005737;GO:0005829;GO:0005840;GO:0005911;GO:0009506;GO:0009507;GO:0009536;GO:0015935;GO:0016020;GO:0022626;GO:0022627;GO:0030054;GO:0032991;GO:0043226;GO:0043227;GO:0043229;GO:0043231;GO:0055044;GO:0097159;GO:1901363;GO:1990904	K02976	40S ribosomal protein S26-3-like [Lactuca sativa] PLY84509.1 hypothetical protein LSAT_1X25341 [Lactuca sativa]
Lsat_1_v5_gn_1_25381	-	-	hypothetical protein LSAT_1X25381 [Lactuca sativa]
Lsat_1_v5_gn_1_25400	GO:0003674;GO:0003824;GO:0005575;GO:0005623;GO:0005886;GO:0016020;GO:0016787;GO:0071944	-	putative methylesterase 12, chloroplastic [Lactuca sativa] PLY84521.1 hypothetical protein LSAT_1X25400 [Lactuca sativa]
Lsat_1_v5_gn_1_25420	GO:0000447;GO:0000460;GO:0000461;GO:0000462;GO:0000466;GO:0000469;GO:0000478;GO:0000479;GO:0003674;GO:0003735;GO:0005198;GO:0005575;GO:0005623;GO:0005634;GO:0005737;GO:0005829;GO:0005840;GO:0006139;GO:0006364;GO:0006396;GO:0006725;GO:0006807;GO:0008150;GO:0008152;GO:0009987;GO:0010467;GO:0015935;GO:0016070;GO:0016072;GO:0022613;GO:0022626;GO:0022627;GO:0030490;GO:0031123;GO:0031125;GO:0032991;GO:…	K02971	hypothetical protein LSAT_1X25420 [Lactuca sativa]
Lsat_1_v5_gn_1_25441	GO:0003674;GO:0003824;GO:0004672;GO:0005515;GO:0006464;GO:0006468;GO:0006793;GO:0006796;GO:0006807;GO:0008150;GO:0008152;GO:0009987;GO:0016301;GO:0016310;GO:0016740;GO:0016772;GO:0016773;GO:0019538;GO:0036211;GO:0042802;GO:0042803;GO:0043170;GO:0043412;GO:0044237;GO:0044260;GO:0044267;GO:0046983;GO:0071704	-	serine/threonine-protein kinase-like protein CCR4 isoform X1 [Lactuca sativa] PLY84595.1 hypothetical protein LSAT_1X25441 [Lactuca sativa]
Lsat_1_v5_gn_1_25461	GO:0005575;GO:0005623;GO:0005737;GO:0006605;GO:0006886;GO:0006996;GO:0008104;GO:0008150;GO:0009507;GO:0009526;GO:0009528;GO:0009534;GO:0009535;GO:0009536;GO:0009579;GO:0009657;GO:0009658;GO:0009706;GO:0009941;GO:0009987;GO:0015031;GO:0015833;GO:0016020;GO:0016043;GO:0017038;GO:0019866;GO:0031090;GO:0031897;GO:0031969;GO:0032991;GO:0033036;GO:0033365;GO:0034613;GO:0042170;GO:0042651;GO:0042886;GO:…	K06691	hypothetical protein LSAT_1X25461 [Lactuca sativa]
Lsat_1_v5_gn_1_25500	-	K00512	hypothetical protein LSAT_1X25500 [Lactuca sativa]
Lsat_1_v5_gn_1_25520	-	K07418	cytochrome P450 81E8-like [Lactuca sativa] PLY68274.1 hypothetical protein LSAT_1X25520 [Lactuca sativa]
Lsat_1_v5_gn_1_25540	-	K21374	UDP-glycosyltransferase 85C1-like [Lactuca sativa] PLY84554.1 hypothetical protein LSAT_1X25540 [Lactuca sativa]
Lsat_1_v5_gn_1_25561	-	K21374	UDP-glycosyltransferase 85C1-like [Lactuca sativa] PLY84591.1 hypothetical protein LSAT_1X25561 [Lactuca sativa]
Lsat_1_v5_gn_1_25581	-	K21374	UDP-glycosyltransferase 85C1-like [Lactuca sativa] PLY84611.1 hypothetical protein LSAT_1X25581 [Lactuca sativa]
Lsat_1_v5_gn_1_25621	-	-	hypothetical protein LSAT_1X25621 [Lactuca sativa]
Lsat_1_v5_gn_1_25721	-	K21374	UDP-glycosyltransferase 85C1-like [Lactuca sativa] PLY84529.1 hypothetical protein LSAT_1X25721 [Lactuca sativa]
Lsat_1_v5_gn_1_25740	-	K21374	UDP-glycosyltransferase 85C1-like [Lactuca sativa] PLY84492.1 hypothetical protein LSAT_1X25740 [Lactuca sativa]
Lsat_1_v5_gn_1_25761	GO:0007275;GO:0008150;GO:0009792;GO:0032501;GO:0032502;GO:0043009;GO:0048856	K15707	E3 ubiquitin-protein ligase RNF170-like [Lactuca sativa] PLY84597.1 hypothetical protein LSAT_1X25761 [Lactuca sativa]
Lsat_1_v5_gn_1_25800	-	-	uncharacterized protein LOC111913505 [Lactuca sativa] PLY84508.1 hypothetical protein LSAT_1X25800 [Lactuca sativa]
Lsat_1_v5_gn_1_25820	GO:0003674;GO:0003824;GO:0004672;GO:0004674;GO:0005515;GO:0005516;GO:0005575;GO:0005623;GO:0005886;GO:0006464;GO:0006468;GO:0006793;GO:0006796;GO:0006807;GO:0008150;GO:0008152;GO:0009987;GO:0016020;GO:0016301;GO:0016310;GO:0016740;GO:0016772;GO:0016773;GO:0019538;GO:0036211;GO:0043170;GO:0043412;GO:0044237;GO:0044260;GO:0044267;GO:0071704;GO:0071944	K01061	carboxymethylenebutenolidase homolog [Lactuca sativa] PLY84610.1 hypothetical protein LSAT_1X25820 [Lactuca sativa]
Lsat_1_v5_gn_1_25861	-	-	hypothetical protein LSAT_1X25861 [Lactuca sativa]
Lsat_1_v5_gn_1_25881	-	K17784	hypothetical protein LSAT_1X25881 [Lactuca sativa]
Lsat_1_v5_gn_1_25940	GO:0003674;GO:0003824;GO:0004856;GO:0005975;GO:0005996;GO:0005997;GO:0006793;GO:0006796;GO:0008150;GO:0008152;GO:0009987;GO:0016301;GO:0016310;GO:0016740;GO:0016772;GO:0016773;GO:0019200;GO:0019321;GO:0044237;GO:0044262;GO:0044281;GO:0046835;GO:0071704	-	hypothetical protein LSAT_1X25940 [Lactuca sativa]
Lsat_1_v5_gn_1_25980	GO:0000003;GO:0003006;GO:0003674;GO:0003824;GO:0003857;GO:0004300;GO:0005575;GO:0005618;GO:0005623;GO:0005737;GO:0005777;GO:0005911;GO:0006082;GO:0006629;GO:0006631;GO:0006635;GO:0007275;GO:0008150;GO:0008152;GO:0009056;GO:0009058;GO:0009062;GO:0009506;GO:0009507;GO:0009536;GO:0009694;GO:0009695;GO:0009791;GO:0009908;GO:0009987;GO:0010817;GO:0016042;GO:0016054;GO:0016491;GO:0016614;GO:0016616;GO:…	K10527	hypothetical protein LSAT_1X25980 [Lactuca sativa]
Lsat_1_v5_gn_1_26001	GO:0000003;GO:0000902;GO:0000904;GO:0002020;GO:0003006;GO:0003674;GO:0005515;GO:0005575;GO:0005576;GO:0005623;GO:0005737;GO:0005773;GO:0005794;GO:0005886;GO:0005911;GO:0008150;GO:0009506;GO:0009507;GO:0009536;GO:0009653;GO:0009826;GO:0009856;GO:0009860;GO:0009932;GO:0009987;GO:0012505;GO:0016020;GO:0016043;GO:0019899;GO:0022414;GO:0030054;GO:0030154;GO:0032501;GO:0032502;GO:0043226;GO:0043227;GO:…	K19996	patellin-3 [Lactuca sativa] PLY84528.1 hypothetical protein LSAT_1X26001 [Lactuca sativa]
Lsat_1_v5_gn_1_26021	-	-	uncharacterized protein LOC111913513 [Lactuca sativa] PLY84568.1 hypothetical protein LSAT_1X26021 [Lactuca sativa]
Lsat_1_v5_gn_1_26041	-	K14638	hypothetical protein LSAT_1X26041 [Lactuca sativa]
Lsat_1_v5_gn_1_26061	-	K14638	hypothetical protein LSAT_1X26061 [Lactuca sativa]
Lsat_1_v5_gn_1_26081	-	-	uncharacterized protein LOC111913515 [Lactuca sativa] PLY84548.1 hypothetical protein LSAT_1X26081 [Lactuca sativa]
Lsat_1_v5_gn_1_26120	GO:0002682;GO:0002683;GO:0003674;GO:0005515;GO:0005516;GO:0008150;GO:0031347;GO:0031348;GO:0045088;GO:0045824;GO:0050776;GO:0050777;GO:1900424;GO:1900425;GO:1902477;GO:1902478	-	calmodulin-binding protein 60 A isoform X1 [Lactuca sativa] XP_023764985.1 calmodulin-binding protein 60 A isoform X1 [Lactuca sativa] PLY84537.1 hypothetical protein LSAT_1X26120 [Lactuca sativa]
Lsat_1_v5_gn_1_26140	GO:0002682;GO:0002683;GO:0003674;GO:0005515;GO:0005516;GO:0008150;GO:0031347;GO:0031348;GO:0045088;GO:0045824;GO:0050776;GO:0050777;GO:1900424;GO:1900425;GO:1902477;GO:1902478	-	hypothetical protein LSAT_1X26140 [Lactuca sativa]
Lsat_1_v5_gn_1_26160	-	-	hypothetical protein LSAT_1X26160 [Lactuca sativa]
Lsat_1_v5_gn_1_26281	-	-	hypothetical protein LSAT_1X26281 [Lactuca sativa]
Lsat_1_v5_gn_1_26300	GO:0002682;GO:0002683;GO:0003674;GO:0005515;GO:0005516;GO:0008150;GO:0031347;GO:0031348;GO:0045088;GO:0045824;GO:0050776;GO:0050777;GO:1900424;GO:1900425;GO:1902477;GO:1902478	-	hypothetical protein LSAT_1X26300 [Lactuca sativa]
Lsat_1_v5_gn_1_26320	GO:0002682;GO:0002683;GO:0003674;GO:0005515;GO:0005516;GO:0008150;GO:0031347;GO:0031348;GO:0045088;GO:0045824;GO:0050776;GO:0050777;GO:1900424;GO:1900425;GO:1902477;GO:1902478	-	calmodulin-binding protein 60 A-like [Lactuca sativa] PLY84535.1 hypothetical protein LSAT_1X26320 [Lactuca sativa]
Lsat_1_v5_gn_1_26340	-	-	hypothetical protein LSAT_1X26340 [Lactuca sativa]
Lsat_1_v5_gn_1_26361	-	-	uncharacterized protein LOC111913521 [Lactuca sativa] PLY84601.1 hypothetical protein LSAT_1X26361 [Lactuca sativa]
Lsat_1_v5_gn_1_63980	GO:0003674;GO:0005515;GO:0005575;GO:0005623;GO:0005634;GO:0006325;GO:0006342;GO:0006344;GO:0006355;GO:0006996;GO:0008150;GO:0009889;GO:0009890;GO:0009892;GO:0009987;GO:0010468;GO:0010629;GO:0016043;GO:0016458;GO:0019222;GO:0031323;GO:0031324;GO:0040029;GO:0042802;GO:0042803;GO:0043226;GO:0043227;GO:0043229;GO:0043231;GO:0045814;GO:0045892;GO:0046983;GO:0048523;GO:0050794;GO:0051171;GO:0051252;GO:…	K20091	hypothetical protein LSAT_1X63980 [Lactuca sativa]
Lsat_1_v5_gn_1_64020	GO:0000813;GO:0005575;GO:0005623;GO:0005737;GO:0005768;GO:0010008;GO:0012505;GO:0016020;GO:0031090;GO:0031410;GO:0031982;GO:0032991;GO:0043226;GO:0043227;GO:0043229;GO:0097708;GO:0098796	K12185	vacuolar protein-sorting-associated protein 37 homolog 1-like [Lactuca sativa] PLY70529.1 hypothetical protein LSAT_1X64020 [Lactuca sativa]
Lsat_1_v5_gn_1_64040	-	-	hypothetical protein LSAT_1X64040 [Lactuca sativa]
Lsat_1_v5_gn_1_64060	-	-	protein ENHANCED DISEASE RESISTANCE 2-like [Lactuca sativa] PLY70460.1 hypothetical protein LSAT_1X64060 [Lactuca sativa]
Lsat_1_v5_gn_1_64080	GO:0002376;GO:0003674;GO:0003824;GO:0005575;GO:0005623;GO:0005737;GO:0005768;GO:0005794;GO:0005802;GO:0006029;GO:0006521;GO:0006807;GO:0006950;GO:0006952;GO:0006955;GO:0007275;GO:0008146;GO:0008150;GO:0008152;GO:0008476;GO:0009058;GO:0009059;GO:0009100;GO:0009101;GO:0009653;GO:0009725;GO:0009733;GO:0009888;GO:0009889;GO:0009890;GO:0009892;GO:0009987;GO:0010015;GO:0010033;GO:0010073;GO:0010075;GO:…	K22218	hypothetical protein LSAT_1X64080 [Lactuca sativa]
Lsat_1_v5_gn_1_64100	GO:0000976;GO:0000977;GO:0000981;GO:0001012;GO:0001085;GO:0001228;GO:0003674;GO:0003676;GO:0003677;GO:0003682;GO:0003690;GO:0003700;GO:0005515;GO:0005575;GO:0005623;GO:0005634;GO:0005667;GO:0006139;GO:0006351;GO:0006355;GO:0006357;GO:0006366;GO:0006725;GO:0006807;GO:0008134;GO:0008150;GO:0008152;GO:0009058;GO:0009059;GO:0009889;GO:0009893;GO:0009987;GO:0010467;GO:0010468;GO:0010557;GO:0010628;GO:…	K21630	GATA transcription factor 8-like isoform X3 [Lactuca sativa] PLY70471.1 hypothetical protein LSAT_1X64100 [Lactuca sativa]
Lsat_1_v5_gn_1_64121	GO:0000375;GO:0000398;GO:0003674;GO:0005575;GO:0005623;GO:0005634;GO:0005737;GO:0006139;GO:0006396;GO:0006397;GO:0006464;GO:0006725;GO:0006807;GO:0008150;GO:0008152;GO:0008380;GO:0009987;GO:0010467;GO:0016070;GO:0016071;GO:0019538;GO:0031386;GO:0034641;GO:0036211;GO:0043170;GO:0043226;GO:0043227;GO:0043229;GO:0043231;GO:0043412;GO:0044237;GO:0044260;GO:0044267;GO:0046483;GO:0071704;GO:1901360	K13113	ubiquitin-like protein 5 [Lactuca sativa] XP_024985412.1 ubiquitin-like protein 5 [Cynara cardunculus var. scolymus] KVI09336.1 Ubiquitin [Cynara cardunculus var. scolymus] PLY70504.1 hypothetical protein LSAT_1X64121 [Lactuca sativa]
Lsat_1_v5_gn_1_64141	-	K15501	serine/threonine-protein phosphatase 6 regulatory subunit 3-like [Lactuca sativa] PLY70535.1 hypothetical protein LSAT_1X64141 [Lactuca sativa]
Lsat_1_v5_gn_1_64161	-	-	hypothetical protein LSAT_1X64161 [Lactuca sativa]
Lsat_1_v5_gn_1_64180	GO:0005575;GO:0005623;GO:0005886;GO:0016020;GO:0071944	-	CASP-like protein 5A2 [Lactuca sativa] PLY70463.1 hypothetical protein LSAT_1X64180 [Lactuca sativa] CAB4080400.1 unnamed protein product [Lactuca saligna]
Lsat_1_v5_gn_1_64201	GO:0005575;GO:0005623;GO:0005737;GO:0005768;GO:0006886;GO:0006996;GO:0007033;GO:0007034;GO:0007275;GO:0008104;GO:0008150;GO:0009987;GO:0012505;GO:0015031;GO:0015833;GO:0016043;GO:0016192;GO:0031410;GO:0031982;GO:0032501;GO:0032502;GO:0033036;GO:0034613;GO:0042886;GO:0043226;GO:0043227;GO:0043229;GO:0045184;GO:0045324;GO:0046907;GO:0048731;GO:0048856;GO:0051179;GO:0051234;GO:0051641;GO:0051649;GO:…	K20195	hypothetical protein LSAT_1X64201 [Lactuca sativa]
Lsat_1_v5_gn_1_64221	-	-	uncharacterized protein LOC111886069 [Lactuca sativa] PLY70514.1 hypothetical protein LSAT_1X64221 [Lactuca sativa]
Lsat_1_v5_gn_1_64240	-	K02870	60S ribosomal protein L12-like [Lactuca sativa] XP_023751532.1 60S ribosomal protein L12 [Lactuca sativa] XP_024980976.1 60S ribosomal protein L12 [Cynara cardunculus var. scolymus] XP_024985673.1 60S ribosomal protein L12-like [Cynara cardunculus var. scolymus] CAB4080405.1 unnamed protein product [Lactuca saligna] KVH90774.1 Ribosomal protein L11 [Cynara cardunculus var. scolymus] KVI09357.1 Ri…
Lsat_1_v5_gn_1_64300	-	K09872	aquaporin PIP2-2-like [Lactuca sativa] PLY70521.1 hypothetical protein LSAT_1X64300 [Lactuca sativa]
Lsat_1_v5_gn_1_65260	-	-	hypothetical protein LSAT_1X65260 [Lactuca sativa]
Lsat_1_v5_gn_1_65280	-	K11252	probable histone H2B.1 [Lactuca sativa] XP_023761256.1 probable histone H2B.1 [Lactuca sativa] PLY74236.1 hypothetical protein LSAT_1X65280 [Lactuca sativa] PLY87433.1 hypothetical protein LSAT_2X63781 [Lactuca sativa]
Lsat_1_v5_gn_1_65300	-	-	uncharacterized protein LOC111881081 [Lactuca sativa] PLY74242.1 hypothetical protein LSAT_1X65300 [Lactuca sativa]
Lsat_1_v5_gn_1_65340	-	-	anther-specific proline-rich protein APG-like [Lactuca sativa] PLY74268.1 hypothetical protein LSAT_1X65340 [Lactuca sativa]
Lsat_1_v5_gn_1_65361	-	K19612	hypothetical protein LSAT_1X65361 [Lactuca sativa]
Lsat_1_v5_gn_1_65381	-	-	hypothetical protein LSAT_1X65381 [Lactuca sativa]
Lsat_1_v5_gn_1_65400	-	-	uncharacterized protein LOC111881106 [Lactuca sativa] PLY74231.1 hypothetical protein LSAT_1X65400 [Lactuca sativa]
Lsat_1_v5_gn_1_65421	GO:0000151;GO:0003674;GO:0005515;GO:0005575;GO:0005623;GO:0005634;GO:0005737;GO:0006508;GO:0006511;GO:0006807;GO:0008150;GO:0008152;GO:0009056;GO:0009987;GO:0010498;GO:0019005;GO:0019222;GO:0019538;GO:0019899;GO:0019941;GO:0030162;GO:0030163;GO:0031461;GO:0031625;GO:0032991;GO:0043161;GO:0043170;GO:0043226;GO:0043227;GO:0043229;GO:0043231;GO:0044237;GO:0044248;GO:0044257;GO:0044260;GO:0044265;GO:…	-	F-box/kelch-repeat protein At5g60570-like [Lactuca sativa] PLY74223.1 hypothetical protein LSAT_1X65421 [Lactuca sativa]
Lsat_1_v5_gn_1_65461	-	K07359	hypothetical protein LSAT_1X65461 [Lactuca sativa]
Lsat_1_v5_gn_1_65480	GO:0003674;GO:0003824;GO:0004359;GO:0005515;GO:0005575;GO:0005623;GO:0005737;GO:0005829;GO:0006081;GO:0006725;GO:0006766;GO:0006793;GO:0006796;GO:0006807;GO:0008150;GO:0008152;GO:0008614;GO:0009058;GO:0009108;GO:0009110;GO:0009987;GO:0016787;GO:0016810;GO:0016811;GO:0017144;GO:0019438;GO:0019637;GO:0032991;GO:0034641;GO:0042816;GO:0042819;GO:0042823;GO:0044237;GO:0044249;GO:0044271;GO:0044281;GO:…	K08681	hypothetical protein LSAT_1X65480 [Lactuca sativa]
Lsat_1_v5_gn_1_65500	-	K11656	DNA polymerase epsilon subunit C [Lactuca sativa] PLY74221.1 hypothetical protein LSAT_1X65500 [Lactuca sativa]
Lsat_1_v5_gn_1_65520	GO:0005575;GO:0005623;GO:0005737;GO:0005975;GO:0005976;GO:0005982;GO:0006073;GO:0008150;GO:0008152;GO:0009501;GO:0009507;GO:0009536;GO:0009987;GO:0043170;GO:0043226;GO:0043227;GO:0043229;GO:0043231;GO:0044042;GO:0044237;GO:0044260;GO:0044262;GO:0044264;GO:0071704	K00975	glucose-1-phosphate adenylyltransferase small subunit, chloroplastic/amyloplastic-like [Lactuca sativa] PLY74233.1 hypothetical protein LSAT_1X65520 [Lactuca sativa]
Lsat_1_v5_gn_1_65541	-	-	hypothetical protein LSAT_1X65541 [Lactuca sativa]
Lsat_1_v5_gn_1_65560	GO:0005575;GO:0005623;GO:0005886;GO:0008150;GO:0009832;GO:0009834;GO:0009987;GO:0016020;GO:0031224;GO:0031225;GO:0042546;GO:0071669;GO:0071944	-	fasciclin-like arabinogalactan protein 12 [Lactuca sativa] PLY74261.1 hypothetical protein LSAT_1X65560 [Lactuca sativa]
Lsat_1_v5_gn_1_65581	-	-	protein indeterminate-domain 9-like [Lactuca sativa] PLY74228.1 hypothetical protein LSAT_1X65581 [Lactuca sativa]
Lsat_1_v5_gn_1_65601	GO:0003674;GO:0003676;GO:0003677;GO:0003824;GO:0004634;GO:0005507;GO:0005575;GO:0005576;GO:0005623;GO:0005634;GO:0005737;GO:0005739;GO:0005740;GO:0005829;GO:0005886;GO:0005911;GO:0006950;GO:0006970;GO:0008150;GO:0009266;GO:0009314;GO:0009409;GO:0009416;GO:0009506;GO:0009507;GO:0009536;GO:0009651;GO:0009725;GO:0009737;GO:0010033;GO:0010035;GO:0010038;GO:0016020;GO:0016829;GO:0016835;GO:0016836;GO:…	K01689	hypothetical protein LSAT_1X65601 [Lactuca sativa]
Lsat_1_v5_gn_1_65680	-	-	hypothetical protein LSAT_1X65680 [Lactuca sativa]
Lsat_1_v5_gn_1_65741	-	-	hypothetical protein LSAT_1X65741 [Lactuca sativa]
Lsat_1_v5_gn_1_65761	-	-	hypothetical protein LSAT_1X65761 [Lactuca sativa]
Lsat_1_v5_gn_1_65780	GO:0000003;GO:0003006;GO:0003674;GO:0003700;GO:0005575;GO:0005623;GO:0005634;GO:0006355;GO:0007275;GO:0008150;GO:0009791;GO:0009888;GO:0009889;GO:0009960;GO:0010154;GO:0010468;GO:0010817;GO:0019222;GO:0022414;GO:0031323;GO:0032501;GO:0032502;GO:0032879;GO:0043226;GO:0043227;GO:0043229;GO:0043231;GO:0048316;GO:0048608;GO:0048731;GO:0048856;GO:0050794;GO:0051049;GO:0051171;GO:0051252;GO:0061458;GO:…	K12412	agamous-like MADS-box protein AGL29 [Lactuca sativa] PLY74248.1 hypothetical protein LSAT_1X65780 [Lactuca sativa]
Lsat_1_v5_gn_1_65800	GO:0000003;GO:0003006;GO:0003674;GO:0003700;GO:0005575;GO:0005623;GO:0005634;GO:0006355;GO:0007275;GO:0008150;GO:0009791;GO:0009888;GO:0009889;GO:0009960;GO:0010154;GO:0010468;GO:0010817;GO:0019222;GO:0022414;GO:0031323;GO:0032501;GO:0032502;GO:0032879;GO:0043226;GO:0043227;GO:0043229;GO:0043231;GO:0048316;GO:0048608;GO:0048731;GO:0048856;GO:0050794;GO:0051049;GO:0051171;GO:0051252;GO:0061458;GO:…	K12412	agamous-like MADS-box protein AGL62 [Lactuca sativa] PLY74260.1 hypothetical protein LSAT_1X65800 [Lactuca sativa]
Lsat_1_v5_gn_1_65820	-	-	hypothetical protein LSAT_1X65820 [Lactuca sativa]
Lsat_1_v5_gn_1_65841	-	-	hypothetical protein LSAT_1X65841 [Lactuca sativa]
Lsat_1_v5_gn_1_65861	-	-	hypothetical protein LSAT_1X65861 [Lactuca sativa]
Lsat_1_v5_gn_1_65880	GO:0000003;GO:0003006;GO:0003674;GO:0003700;GO:0005575;GO:0005623;GO:0005634;GO:0006355;GO:0007275;GO:0008150;GO:0009791;GO:0009888;GO:0009889;GO:0009960;GO:0010154;GO:0010468;GO:0010817;GO:0019222;GO:0022414;GO:0031323;GO:0032501;GO:0032502;GO:0032879;GO:0043226;GO:0043227;GO:0043229;GO:0043231;GO:0048316;GO:0048608;GO:0048731;GO:0048856;GO:0050794;GO:0051049;GO:0051171;GO:0051252;GO:0061458;GO:…	K12412	agamous-like MADS-box protein AGL62 [Lactuca sativa] PLY74238.1 hypothetical protein LSAT_1X65880 [Lactuca sativa]
Lsat_1_v5_gn_1_65901	-	-	hypothetical protein LSAT_1X65901 [Lactuca sativa]
Lsat_1_v5_gn_1_65921	GO:0002376;GO:0005575;GO:0005623;GO:0005886;GO:0006950;GO:0006952;GO:0006955;GO:0008150;GO:0009607;GO:0009620;GO:0009814;GO:0009817;GO:0016020;GO:0043207;GO:0045087;GO:0050832;GO:0050896;GO:0051707;GO:0071944;GO:0098542	K08472	MLO-like protein 6 [Lactuca sativa] PLY74237.1 hypothetical protein LSAT_1X65921 [Lactuca sativa]
Lsat_1_v5_gn_1_65961	GO:0000325;GO:0005575;GO:0005623;GO:0005737;GO:0005773;GO:0005774;GO:0005794;GO:0005886;GO:0012505;GO:0016020;GO:0031090;GO:0043226;GO:0043227;GO:0043229;GO:0043231;GO:0071944	K02149	V-type proton ATPase subunit D-like [Lactuca sativa] PLY74267.1 hypothetical protein LSAT_1X65961 [Lactuca sativa]
Lsat_1_v5_gn_1_65981	GO:0000003;GO:0000902;GO:0002682;GO:0002683;GO:0003006;GO:0003674;GO:0003824;GO:0005575;GO:0005623;GO:0005634;GO:0006464;GO:0006807;GO:0006935;GO:0006950;GO:0007154;GO:0007275;GO:0008150;GO:0008152;GO:0009266;GO:0009267;GO:0009408;GO:0009409;GO:0009414;GO:0009415;GO:0009553;GO:0009593;GO:0009653;GO:0009787;GO:0009791;GO:0009826;GO:0009856;GO:0009908;GO:0009909;GO:0009910;GO:0009966;GO:0009987;GO:…	K22403	E3 SUMO-protein ligase SIZ1-like [Lactuca sativa] PLY74224.1 hypothetical protein LSAT_1X65981 [Lactuca sativa]
Lsat_1_v5_gn_1_66000	GO:0003674;GO:0005515;GO:0005575;GO:0005623;GO:0005737;GO:0006457;GO:0008150;GO:0009507;GO:0009532;GO:0009536;GO:0009570;GO:0009987;GO:0043226;GO:0043227;GO:0043229;GO:0043231;GO:0044183;GO:0061077	-	hypothetical protein LSAT_1X66000 [Lactuca sativa]
Lsat_1_v5_gn_1_66020	GO:0000439;GO:0005575;GO:0005623;GO:0005634;GO:0005654;GO:0005667;GO:0005675;GO:0006139;GO:0006259;GO:0006281;GO:0006351;GO:0006355;GO:0006357;GO:0006360;GO:0006366;GO:0006464;GO:0006468;GO:0006725;GO:0006793;GO:0006796;GO:0006807;GO:0006950;GO:0006974;GO:0008150;GO:0008152;GO:0009058;GO:0009059;GO:0009889;GO:0009987;GO:0010467;GO:0010468;GO:0016070;GO:0016310;GO:0016591;GO:0019222;GO:0019438;GO:…	K03141	hypothetical protein LSAT_1X66020 [Lactuca sativa]
Lsat_1_v5_gn_1_66040	-	-	hypothetical protein LSAT_1X66040 [Lactuca sativa]
Lsat_1_v5_gn_1_66060	-	-	hypothetical protein LSAT_1X66060 [Lactuca sativa]
Lsat_1_v5_gn_1_66080	GO:0003674;GO:0005342;GO:0006811;GO:0006820;GO:0006842;GO:0006855;GO:0008150;GO:0008509;GO:0008514;GO:0010035;GO:0010038;GO:0010044;GO:0015075;GO:0015137;GO:0015142;GO:0015711;GO:0015746;GO:0015849;GO:0015893;GO:0022857;GO:0034220;GO:0035674;GO:0042493;GO:0046942;GO:0046943;GO:0050896;GO:0051179;GO:0051234;GO:0055085;GO:0071702;GO:0098656;GO:1903825;GO:1905039	-	hypothetical protein LSAT_1X66080 [Lactuca sativa]
Lsat_1_v5_gn_1_66101	-	-	dicarboxylate transporter 1, chloroplastic [Lactuca sativa] PLY74271.1 hypothetical protein LSAT_1X66101 [Lactuca sativa]
Lsat_1_v5_gn_1_66120	-	-	pentatricopeptide repeat-containing protein At1g08070, chloroplastic-like [Lactuca sativa] PLY74255.1 hypothetical protein LSAT_1X66120 [Lactuca sativa]
Lsat_1_v5_gn_1_66140	-	-	hypothetical protein LSAT_1X66140 [Lactuca sativa]
Lsat_1_v5_gn_1_66180	-	-	kinesin-related protein 4-like [Lactuca sativa] PLY74269.1 hypothetical protein LSAT_1X66180 [Lactuca sativa]
Lsat_1_v5_gn_1_66200	GO:0005575;GO:0005623;GO:0005737;GO:0005739;GO:0005740;GO:0005743;GO:0016020;GO:0019866;GO:0031090;GO:0031966;GO:0043226;GO:0043227;GO:0043229;GO:0043231	K05863	ADP,ATP carrier protein 1, mitochondrial-like [Lactuca sativa] PLY74232.1 hypothetical protein LSAT_1X66200 [Lactuca sativa]
Lsat_1_v5_gn_1_66240	-	K19045	E3 ubiquitin ligase BIG BROTHER-like [Lactuca sativa] XP_023733269.1 E3 ubiquitin ligase BIG BROTHER-like [Lactuca sativa] PLY74258.1 hypothetical protein LSAT_1X66240 [Lactuca sativa]
Lsat_1_v5_gn_1_66260	-	-	disease resistance protein RML1A-like [Lactuca sativa] XP_023733252.1 disease resistance protein RML1A-like [Lactuca sativa] PLY74245.1 hypothetical protein LSAT_1X66260 [Lactuca sativa]
Lsat_1_v5_gn_1_66300	GO:0003674;GO:0003676;GO:0003723;GO:0003727;GO:0003729;GO:0005575;GO:0005623;GO:0005634;GO:0005737;GO:0006950;GO:0008143;GO:0008150;GO:0009266;GO:0009408;GO:0009987;GO:0010494;GO:0032991;GO:0034605;GO:0035770;GO:0036464;GO:0043226;GO:0043227;GO:0043229;GO:0043231;GO:0050896;GO:0070717;GO:0097159;GO:1901363;GO:1990904	-	hypothetical protein LSAT_1X66300 [Lactuca sativa]
Lsat_1_v5_gn_1_66321	-	-	zinc finger A20 and AN1 domain-containing stress-associated protein 5-like [Lactuca sativa] PLY74254.1 hypothetical protein LSAT_1X66321 [Lactuca sativa]
Lsat_1_v5_gn_1_66341	-	-	hypothetical protein LSAT_1X66341 [Lactuca sativa]
Lsat_1_v5_gn_1_66380	-	K09955	uncharacterized protein LOC111881088 [Lactuca sativa] PLY74243.1 hypothetical protein LSAT_1X66380 [Lactuca sativa]
Lsat_1_v5_gn_1_66401	GO:0005575;GO:0005623;GO:0005634;GO:0005730;GO:0031974;GO:0031981;GO:0043226;GO:0043227;GO:0043229;GO:0043231;GO:0070013	K11252	probable histone H2B.1 [Lactuca sativa] PLY74257.1 hypothetical protein LSAT_1X66401 [Lactuca sativa] CAB4080446.1 unnamed protein product [Lactuca saligna]
Lsat_1_v5_gn_1_66441	GO:0000166;GO:0003674;GO:0005575;GO:0005623;GO:0005737;GO:0009507;GO:0009536;GO:0036094;GO:0043226;GO:0043227;GO:0043229;GO:0043231;GO:0097159;GO:1901363	-	DNA damage-repair/toleration protein DRT100-like [Lactuca sativa] PLY74229.1 hypothetical protein LSAT_1X66441 [Lactuca sativa]
Lsat_1_v5_gn_1_66460	-	-	G-type lectin S-receptor-like serine/threonine-protein kinase LECRK3 [Lactuca sativa] PLY69211.1 hypothetical protein LSAT_1X66460 [Lactuca sativa]
Lsat_1_v5_gn_1_66521	-	-	hypothetical protein LSAT_1X66521 [Lactuca sativa]
Lsat_1_v5_gn_1_66601	-	-	hypothetical protein LSAT_1X66601 [Lactuca sativa]
Lsat_1_v5_gn_1_66620	-	-	hypothetical protein LSAT_1X66620 [Lactuca sativa]
Lsat_1_v5_gn_1_66640	-	-	hypothetical protein LSAT_1X66640 [Lactuca sativa]
Lsat_1_v5_gn_1_66661	GO:0003674;GO:0003824;GO:0004672;GO:0004674;GO:0005515;GO:0005516;GO:0005575;GO:0005623;GO:0005886;GO:0006464;GO:0006468;GO:0006793;GO:0006796;GO:0006807;GO:0008150;GO:0008152;GO:0009987;GO:0016020;GO:0016301;GO:0016310;GO:0016740;GO:0016772;GO:0016773;GO:0019538;GO:0036211;GO:0043170;GO:0043412;GO:0044237;GO:0044260;GO:0044267;GO:0071704;GO:0071944	-	hypothetical protein LSAT_1X66661 [Lactuca sativa]
Lsat_1_v5_gn_1_66720	-	-	hypothetical protein LSAT_1X66720 [Lactuca sativa]
Lsat_1_v5_gn_1_66741	-	-	G-type lectin S-receptor-like serine/threonine-protein kinase LECRK3 [Lactuca sativa]
Lsat_1_v5_gn_1_66761	-	-	hypothetical protein LSAT_1X66761 [Lactuca sativa]
Lsat_1_v5_gn_1_66781	-	K19026	hypothetical protein LSAT_1X66781 [Lactuca sativa]
Lsat_1_v5_gn_1_66841	-	-	hypothetical protein LSAT_1X66841 [Lactuca sativa]
Lsat_1_v5_gn_1_66881	-	K09569	hypothetical protein LSAT_1X66881 [Lactuca sativa]
Lsat_1_v5_gn_1_66921	GO:0003674;GO:0003824;GO:0005575;GO:0005623;GO:0005737;GO:0006082;GO:0006629;GO:0006631;GO:0006690;GO:0008150;GO:0008152;GO:0009507;GO:0009532;GO:0009534;GO:0009536;GO:0009570;GO:0009579;GO:0009987;GO:0010597;GO:0016165;GO:0016491;GO:0016701;GO:0016702;GO:0019372;GO:0019752;GO:0032787;GO:0043226;GO:0043227;GO:0043229;GO:0043231;GO:0044237;GO:0044255;GO:0044281;GO:0051213;GO:0055114;GO:0071704	K00454	hypothetical protein LSAT_1X66921 [Lactuca sativa]
Lsat_1_v5_gn_1_66961	GO:0003674;GO:0003824;GO:0005575;GO:0005623;GO:0005737;GO:0006082;GO:0006629;GO:0006631;GO:0006690;GO:0008150;GO:0008152;GO:0009507;GO:0009532;GO:0009534;GO:0009536;GO:0009570;GO:0009579;GO:0009987;GO:0010597;GO:0016165;GO:0016491;GO:0016701;GO:0016702;GO:0019372;GO:0019752;GO:0032787;GO:0043226;GO:0043227;GO:0043229;GO:0043231;GO:0044237;GO:0044255;GO:0044281;GO:0051213;GO:0055114;GO:0071704	K00454	linoleate 13S-lipoxygenase 2-1, chloroplastic-like [Lactuca sativa] PLY69202.1 hypothetical protein LSAT_1X66961 [Lactuca sativa]
Lsat_1_v5_gn_1_66980	-	-	hypothetical protein LSAT_9X90221 [Lactuca sativa]
Lsat_1_v5_gn_1_67041	-	-	hypothetical protein LSAT_1X67041 [Lactuca sativa]
Lsat_1_v5_gn_1_67081	-	-	hypothetical protein LSAT_1X67081 [Lactuca sativa]
Lsat_1_v5_gn_1_67100	GO:0000003;GO:0001558;GO:0003006;GO:0003674;GO:0003824;GO:0004620;GO:0004806;GO:0005575;GO:0005623;GO:0005737;GO:0005739;GO:0005811;GO:0006082;GO:0006629;GO:0006638;GO:0006639;GO:0006641;GO:0006950;GO:0006952;GO:0006996;GO:0007275;GO:0007568;GO:0008150;GO:0008152;GO:0008970;GO:0009056;GO:0009058;GO:0009507;GO:0009532;GO:0009536;GO:0009570;GO:0009607;GO:0009611;GO:0009620;GO:0009653;GO:0009657;GO:…	-	hypothetical protein LSAT_1X67100 [Lactuca sativa]
Lsat_1_v5_gn_1_67140	-	-	histone H3.2 [Helianthus annuus] XP_021976646.1 histone H3.2 [Helianthus annuus] XP_021977402.1 histone H3.2 [Helianthus annuus] XP_021980431.1 histone H3.2 [Helianthus annuus] XP_021981639.1 histone H3.2 [Helianthus annuus] XP_021981835.1 histone H3.2 [Helianthus annuus] XP_021983550.1 histone H3.2-like [Helianthus annuus] XP_022000282.1 histone H3.2 [Helianthus annuus] XP_022000718.1 histone H3…
Lsat_1_v5_gn_1_67161	-	-	hypothetical protein LSAT_1X67161 [Lactuca sativa]
Lsat_1_v5_gn_1_67181	-	-	uncharacterized protein LOC111881067 [Lactuca sativa] PLY74222.1 hypothetical protein LSAT_1X67181 [Lactuca sativa]
Lsat_1_v5_gn_1_67200	-	-	hypothetical protein LSAT_1X67200 [Lactuca sativa]
Lsat_1_v5_gn_1_67241	-	-	hypothetical protein LSAT_1X67241 [Lactuca sativa]
Lsat_1_v5_gn_1_67260	-	-	hypothetical protein LSAT_1X67260 [Lactuca sativa]
Lsat_1_v5_gn_1_67281	-	-	uncharacterized protein LOC111900553 [Lactuca sativa] PLY99355.1 hypothetical protein LSAT_1X67281 [Lactuca sativa]
Lsat_1_v5_gn_1_67340	GO:0005575;GO:0005623;GO:0005856;GO:0043226;GO:0043229	K07374	tubulin alpha-1 chain-like [Lactuca sativa] PLY99339.1 hypothetical protein LSAT_1X67340 [Lactuca sativa]
Lsat_1_v5_gn_1_67400	-	K09872	probable aquaporin PIP1-4 [Lactuca sativa] PLY99351.1 hypothetical protein LSAT_1X67400 [Lactuca sativa]
Lsat_1_v5_gn_1_67421	GO:0003674;GO:0005048;GO:0005575;GO:0005623;GO:0005634;GO:0005635;GO:0005737;GO:0006606;GO:0006607;GO:0006610;GO:0006886;GO:0006913;GO:0008104;GO:0008139;GO:0008150;GO:0009987;GO:0010033;GO:0010243;GO:0012505;GO:0015031;GO:0015833;GO:0016020;GO:0017038;GO:0031090;GO:0031965;GO:0031974;GO:0031981;GO:0032386;GO:0032388;GO:0032879;GO:0032880;GO:0033036;GO:0033157;GO:0033218;GO:0033365;GO:0034399;GO:…	K20222	importin-5 [Lactuca sativa] PLY99357.1 hypothetical protein LSAT_1X67421 [Lactuca sativa]
Lsat_1_v5_gn_1_67440	-	-	probable serine/threonine-protein kinase PBL18 [Lactuca sativa] PLY99338.1 hypothetical protein LSAT_1X67440 [Lactuca sativa]
Lsat_1_v5_gn_1_67460	-	-	hypothetical protein LSAT_1X67460 [Lactuca sativa]
Lsat_1_v5_gn_1_67481	-	-	hypothetical protein LSAT_1X67481 [Lactuca sativa]
Lsat_1_v5_gn_1_67501	-	K03978	hypothetical protein LSAT_1X67501 [Lactuca sativa]
Lsat_1_v5_gn_1_67520	GO:0000003;GO:0000280;GO:0003674;GO:0003676;GO:0003677;GO:0003690;GO:0005575;GO:0005623;GO:0005634;GO:0006139;GO:0006259;GO:0006281;GO:0006302;GO:0006310;GO:0006725;GO:0006807;GO:0006950;GO:0006974;GO:0006996;GO:0007049;GO:0007127;GO:0007131;GO:0007275;GO:0008150;GO:0008152;GO:0009314;GO:0009553;GO:0009555;GO:0009987;GO:0010212;GO:0016043;GO:0022414;GO:0032501;GO:0032502;GO:0034641;GO:0035825;GO:…	-	hypothetical protein LSAT_1X67520 [Lactuca sativa]
Lsat_1_v5_gn_1_67541	GO:0003674;GO:0003824;GO:0004553;GO:0005575;GO:0005623;GO:0005886;GO:0016020;GO:0016787;GO:0016798;GO:0030246;GO:0030247;GO:0031224;GO:0031225;GO:0031226;GO:0046658;GO:0071944	K20217	hypothetical protein LSAT_1X67541 [Lactuca sativa]
Lsat_1_v5_gn_1_67600	-	-	-
Lsat_1_v5_gn_1_67660	GO:0003674;GO:0003824;GO:0003872;GO:0005575;GO:0005623;GO:0005737;GO:0005829;GO:0005886;GO:0005975;GO:0006082;GO:0006090;GO:0006091;GO:0006096;GO:0006139;GO:0006163;GO:0006164;GO:0006165;GO:0006725;GO:0006753;GO:0006754;GO:0006757;GO:0006793;GO:0006796;GO:0006807;GO:0007275;GO:0008150;GO:0008152;GO:0008443;GO:0009056;GO:0009058;GO:0009108;GO:0009117;GO:0009124;GO:0009132;GO:0009141;GO:0009142;GO:…	K00850	hypothetical protein LSAT_1X67660 [Lactuca sativa]
Lsat_1_v5_gn_1_67700	GO:0000122;GO:0000123;GO:0001932;GO:0001933;GO:0003674;GO:0003676;GO:0003677;GO:0003712;GO:0003713;GO:0005102;GO:0005515;GO:0005575;GO:0005623;GO:0005634;GO:0005654;GO:0005667;GO:0005669;GO:0005737;GO:0005794;GO:0006139;GO:0006351;GO:0006352;GO:0006355;GO:0006357;GO:0006366;GO:0006367;GO:0006469;GO:0006725;GO:0006807;GO:0007154;GO:0007165;GO:0008134;GO:0008150;GO:0008152;GO:0009058;GO:0009059;GO:…	K03132	hypothetical protein LSAT_1X67700 [Lactuca sativa]
Lsat_1_v5_gn_1_67761	-	-	uncharacterized protein LOC111887849 [Lactuca sativa] PLY69203.1 hypothetical protein LSAT_1X67761 [Lactuca sativa]
Lsat_1_v5_gn_1_67781	-	-	hypothetical protein LSAT_1X67781 [Lactuca sativa]
Lsat_1_v5_gn_1_67800	-	-	dirigent protein 22-like [Lactuca sativa] PLY69213.1 hypothetical protein LSAT_1X67800 [Lactuca sativa]
Lsat_1_v5_gn_1_67920	-	-	hypothetical protein LSAT_1X67920 [Lactuca sativa]
Lsat_1_v5_gn_1_67940	-	-	hypothetical protein LSAT_1X67940 [Lactuca sativa]
Lsat_1_v5_gn_1_67960	-	-	hypothetical protein LSAT_1X67960 [Lactuca sativa]
Lsat_1_v5_gn_1_67980	-	-	dirigent protein 22-like [Lactuca sativa] PLY69198.1 hypothetical protein LSAT_1X67980 [Lactuca sativa]
Lsat_1_v5_gn_1_68000	-	-	uncharacterized protein LOC111887885 [Lactuca sativa] PLY69220.1 hypothetical protein LSAT_1X68000 [Lactuca sativa]
Lsat_1_v5_gn_1_68041	-	-	uncharacterized protein LOC111887890 [Lactuca sativa] PLY69197.1 hypothetical protein LSAT_1X68041 [Lactuca sativa]
Lsat_1_v5_gn_1_68080	-	-	hypothetical protein LSAT_1X68080 [Lactuca sativa]
Lsat_1_v5_gn_1_68141	-	-	hypothetical protein LSAT_1X68141 [Lactuca sativa]
Lsat_1_v5_gn_1_68160	-	-	hypothetical protein LSAT_1X68160 [Lactuca sativa]
Lsat_1_v5_gn_1_68181	-	-	G-type lectin S-receptor-like serine/threonine-protein kinase LECRK3 [Lactuca sativa] PLY69232.1 hypothetical protein LSAT_1X68181 [Lactuca sativa]
Lsat_1_v5_gn_1_68201	-	-	hypothetical protein LSAT_1X68201 [Lactuca sativa]
Lsat_1_v5_gn_1_68240	-	K02218	hypothetical protein LSAT_1X68240 [Lactuca sativa]
Lsat_1_v5_gn_1_68261	-	-	hypothetical protein LSAT_1X68261 [Lactuca sativa]
Lsat_1_v5_gn_1_68280	GO:0003674;GO:0003824;GO:0005575;GO:0005623;GO:0005737;GO:0006091;GO:0006996;GO:0007275;GO:0008150;GO:0008152;GO:0009507;GO:0009534;GO:0009535;GO:0009536;GO:0009553;GO:0009561;GO:0009579;GO:0009657;GO:0009668;GO:0009987;GO:0010027;GO:0015036;GO:0015979;GO:0016020;GO:0016043;GO:0016491;GO:0016651;GO:0016667;GO:0016668;GO:0019684;GO:0022607;GO:0031977;GO:0032501;GO:0032502;GO:0034622;GO:0042651;GO:…	-	protein PHOTOSYSTEM I ASSEMBLY 2, chloroplastic [Lactuca sativa] PLY69194.1 hypothetical protein LSAT_1X68280 [Lactuca sativa]
Lsat_1_v5_gn_1_68301	GO:0003674;GO:0003824;GO:0003924;GO:0006275;GO:0008150;GO:0008156;GO:0009889;GO:0009890;GO:0009892;GO:0016462;GO:0016787;GO:0016817;GO:0016818;GO:0017111;GO:0019222;GO:0022613;GO:0030174;GO:0031323;GO:0031324;GO:0032297;GO:0042254;GO:0048523;GO:0050794;GO:0051052;GO:0051053;GO:0051171;GO:0080090;GO:0090329;GO:2000104	-	GTP-binding protein BRASSINAZOLE INSENSITIVE PALE GREEN 2, chloroplastic [Lactuca sativa] PLY69206.1 hypothetical protein LSAT_1X68301 [Lactuca sativa]
Lsat_1_v5_gn_1_68321	GO:0003674;GO:0003824;GO:0004842;GO:0005515;GO:0005575;GO:0005623;GO:0005634;GO:0005737;GO:0006464;GO:0006807;GO:0008150;GO:0008152;GO:0009987;GO:0010506;GO:0016241;GO:0016567;GO:0016740;GO:0019222;GO:0019538;GO:0019787;GO:0031323;GO:0032446;GO:0033043;GO:0036211;GO:0042802;GO:0042803;GO:0043170;GO:0043226;GO:0043227;GO:0043229;GO:0043231;GO:0043412;GO:0044088;GO:0044237;GO:0044260;GO:0044267;GO:…	K04506	E3 ubiquitin-protein ligase SINAT2-like [Lactuca sativa] PLY69195.1 hypothetical protein LSAT_1X68321 [Lactuca sativa]
Lsat_1_v5_gn_1_68341	-	-	non-structural maintenance of chromosomes element 1 homolog [Lactuca sativa] PLY69229.1 hypothetical protein LSAT_1X68341 [Lactuca sativa]
Lsat_1_v5_gn_1_68380	-	-	uncharacterized protein LOC111887875 [Lactuca sativa] PLY69208.1 hypothetical protein LSAT_1X68380 [Lactuca sativa]
Lsat_1_v5_gn_1_68400	-	-	uncharacterized protein LOC111887853 [Lactuca sativa] PLY69201.1 hypothetical protein LSAT_1X68400 [Lactuca sativa]
Lsat_1_v5_gn_1_68420	GO:0003674;GO:0003824;GO:0004329;GO:0004477;GO:0004488;GO:0005507;GO:0005575;GO:0005576;GO:0005623;GO:0005737;GO:0005829;GO:0005886;GO:0006082;GO:0006139;GO:0006144;GO:0006575;GO:0006725;GO:0006760;GO:0006807;GO:0008150;GO:0008152;GO:0009058;GO:0009108;GO:0009113;GO:0009256;GO:0009257;GO:0009396;GO:0009507;GO:0009536;GO:0009725;GO:0009735;GO:0009987;GO:0010033;GO:0010035;GO:0010038;GO:0016020;GO:…	K01938	formate--tetrahydrofolate ligase-like [Lactuca sativa] PLY69192.1 hypothetical protein LSAT_1X68420 [Lactuca sativa]
Lsat_1_v5_gn_1_68441	GO:0005575;GO:0005623;GO:0005634;GO:0005737;GO:0043226;GO:0043227;GO:0043229;GO:0043231	K00430	peroxidase N-like [Lactuca sativa] PLY69228.1 hypothetical protein LSAT_1X68441 [Lactuca sativa]
Lsat_1_v5_gn_1_68460	GO:0005575;GO:0005623;GO:0005737;GO:0009507;GO:0009526;GO:0009534;GO:0009535;GO:0009536;GO:0009579;GO:0009941;GO:0016020;GO:0042651;GO:0043226;GO:0043227;GO:0043229;GO:0043231;GO:0055035	-	probable plastid-lipid-associated protein 12, chloroplastic isoform X2 [Lactuca sativa] PLY69215.1 hypothetical protein LSAT_1X68460 [Lactuca sativa]
Lsat_1_v5_gn_1_68481	-	-	metabotropic glutamate receptor-like protein P [Lactuca sativa] PLY69205.1 hypothetical protein LSAT_1X68481 [Lactuca sativa]
Lsat_1_v5_gn_1_68500	-	-	uncharacterized protein LOC111887854 [Lactuca sativa] PLY69219.1 hypothetical protein LSAT_1X68500 [Lactuca sativa]
Lsat_1_v5_gn_1_68521	GO:0000003;GO:0000278;GO:0000280;GO:0001558;GO:0003006;GO:0005575;GO:0005623;GO:0005737;GO:0005794;GO:0005886;GO:0006996;GO:0007049;GO:0007275;GO:0007276;GO:0008150;GO:0009555;GO:0009556;GO:0009846;GO:0009856;GO:0009987;GO:0010769;GO:0012505;GO:0016020;GO:0016043;GO:0019953;GO:0022414;GO:0022603;GO:0022604;GO:0032501;GO:0032502;GO:0032504;GO:0033036;GO:0033037;GO:0040008;GO:0042545;GO:0043226;GO:…	K11000	callose synthase 9 [Lactuca sativa] PLY69230.1 hypothetical protein LSAT_1X68521 [Lactuca sativa]
Lsat_1_v5_gn_1_68561	GO:0000002;GO:0000217;GO:0000404;GO:0003674;GO:0003676;GO:0003677;GO:0003684;GO:0003690;GO:0003824;GO:0005575;GO:0005623;GO:0005737;GO:0005739;GO:0006139;GO:0006259;GO:0006281;GO:0006298;GO:0006725;GO:0006807;GO:0006950;GO:0006974;GO:0006996;GO:0007005;GO:0008094;GO:0008150;GO:0008152;GO:0009266;GO:0009408;GO:0009507;GO:0009536;GO:0009579;GO:0009987;GO:0016020;GO:0016043;GO:0016462;GO:0016787;GO:…	-	hypothetical protein LSAT_1X68561 [Lactuca sativa]
Lsat_1_v5_gn_1_68580	-	-	hypothetical protein LSAT_1X68580 [Lactuca sativa]
Lsat_1_v5_gn_1_68601	-	-	hypothetical protein LSAT_1X68601 [Lactuca sativa]
Lsat_1_v5_gn_1_68640	GO:0003674;GO:0003756;GO:0003824;GO:0005575;GO:0005623;GO:0005737;GO:0005783;GO:0006457;GO:0006950;GO:0008150;GO:0009987;GO:0012505;GO:0016853;GO:0034976;GO:0043226;GO:0043227;GO:0043229;GO:0043231;GO:0050896	-	5'-adenylylsulfate reductase-like 5 [Lactuca sativa] PLY99356.1 hypothetical protein LSAT_1X68640 [Lactuca sativa]
Lsat_1_v5_gn_1_68680	-	-	hypothetical protein LSAT_1X68680 [Lactuca sativa]
Lsat_1_v5_gn_1_68720	GO:0005575;GO:0005623;GO:0005634;GO:0005737;GO:0043226;GO:0043227;GO:0043229;GO:0043231	-	hypothetical protein LSAT_1X68720 [Lactuca sativa]
Lsat_1_v5_gn_1_68741	-	-	uncharacterized protein LOC111900701 [Lactuca sativa] PLY99342.1 hypothetical protein LSAT_1X68741 [Lactuca sativa]
Lsat_1_v5_gn_1_68820	-	-	uncharacterized protein LOC111900499 [Lactuca sativa] PLY99347.1 hypothetical protein LSAT_1X68820 [Lactuca sativa] CAB4080514.1 unnamed protein product [Lactuca saligna]
Lsat_1_v5_gn_1_68841	-	-	hypothetical protein LSAT_1X68841 [Lactuca sativa]
Lsat_1_v5_gn_1_68861	-	-	hypothetical protein LSAT_1X68861 [Lactuca sativa]
Lsat_1_v5_gn_1_68880	-	K02111	hypothetical protein LSAT_1X68880 [Lactuca sativa]
Lsat_1_v5_gn_1_68900	-	-	hypothetical protein LSAT_1X68900 [Lactuca sativa]
Lsat_1_v5_gn_1_68941	-	-	uncharacterized protein LOC111900711 [Lactuca sativa] PLY99343.1 hypothetical protein LSAT_1X68941 [Lactuca sativa]
Lsat_1_v5_gn_1_68981	-	-	hypothetical protein LSAT_1X68981 [Lactuca sativa]
Lsat_1_v5_gn_1_69000	GO:0000166;GO:0000217;GO:0000405;GO:0003674;GO:0003676;GO:0003677;GO:0003678;GO:0003724;GO:0003824;GO:0004003;GO:0004004;GO:0004386;GO:0005524;GO:0005575;GO:0005623;GO:0005634;GO:0005694;GO:0005730;GO:0005737;GO:0006139;GO:0006259;GO:0006281;GO:0006289;GO:0006725;GO:0006807;GO:0006950;GO:0006974;GO:0006996;GO:0008026;GO:0008094;GO:0008144;GO:0008150;GO:0008152;GO:0008186;GO:0009314;GO:0009411;GO:…	K06877	hypothetical protein LSAT_1X69000 [Lactuca sativa]
Lsat_1_v5_gn_1_69020	GO:0003674;GO:0003824;GO:0004743;GO:0005575;GO:0005623;GO:0005737;GO:0005975;GO:0006082;GO:0006090;GO:0006091;GO:0006096;GO:0006139;GO:0006163;GO:0006164;GO:0006165;GO:0006725;GO:0006753;GO:0006754;GO:0006757;GO:0006793;GO:0006796;GO:0006807;GO:0008150;GO:0008152;GO:0009056;GO:0009058;GO:0009108;GO:0009117;GO:0009124;GO:0009132;GO:0009141;GO:0009142;GO:0009150;GO:0009152;GO:0009156;GO:0009165;GO:…	K00873	pyruvate kinase, cytosolic isozyme-like [Lactuca sativa] PLY62457.1 hypothetical protein LSAT_1X69020 [Lactuca sativa]
Lsat_1_v5_gn_1_69041	GO:0006950;GO:0006995;GO:0007154;GO:0008150;GO:0009267;GO:0009987;GO:0009991;GO:0031667;GO:0031668;GO:0031669;GO:0042594;GO:0043562;GO:0050896	K08341	hypothetical protein LSAT_1X69041 [Lactuca sativa]
Lsat_1_v5_gn_1_69101	GO:0000045;GO:0006914;GO:0006996;GO:0007033;GO:0007034;GO:0008150;GO:0008152;GO:0009056;GO:0009987;GO:0016043;GO:0016192;GO:0016236;GO:0022607;GO:0030587;GO:0031154;GO:0032502;GO:0044237;GO:0044248;GO:0045324;GO:0046907;GO:0048856;GO:0051179;GO:0051234;GO:0051641;GO:0051649;GO:0070925;GO:0090702;GO:0099120;GO:1905037	K22020	hypothetical protein LSAT_1X69101 [Lactuca sativa]
Lsat_1_v5_gn_1_69121	GO:0000003;GO:0000226;GO:0000280;GO:0000910;GO:0003674;GO:0003774;GO:0003777;GO:0003824;GO:0005575;GO:0005623;GO:0005737;GO:0005856;GO:0005871;GO:0005875;GO:0006996;GO:0007010;GO:0007017;GO:0007018;GO:0007049;GO:0007112;GO:0007140;GO:0007275;GO:0007276;GO:0008150;GO:0008574;GO:0009524;GO:0009555;GO:0009987;GO:0015630;GO:0016043;GO:0016462;GO:0016787;GO:0016817;GO:0016818;GO:0016887;GO:0017111;GO:…	K10400	hypothetical protein LSAT_1X69121 [Lactuca sativa]
Lsat_1_v5_gn_1_69140	GO:0002020;GO:0003674;GO:0004857;GO:0004866;GO:0004869;GO:0005515;GO:0008150;GO:0009892;GO:0010466;GO:0010951;GO:0019222;GO:0019899;GO:0030162;GO:0030234;GO:0030414;GO:0031323;GO:0031324;GO:0032268;GO:0032269;GO:0043086;GO:0044092;GO:0045861;GO:0048523;GO:0050790;GO:0050794;GO:0051171;GO:0051246;GO:0051248;GO:0051336;GO:0051346;GO:0052547;GO:0052548;GO:0080090;GO:0098772;GO:2000116;GO:2000117	K13899	cysteine proteinase inhibitor B-like [Lactuca sativa] PLY62493.1 hypothetical protein LSAT_1X69140 [Lactuca sativa]
Lsat_1_v5_gn_1_69221	GO:0000413;GO:0003674;GO:0003755;GO:0003824;GO:0005527;GO:0005528;GO:0005575;GO:0005623;GO:0005737;GO:0005773;GO:0006457;GO:0006464;GO:0006807;GO:0006950;GO:0008144;GO:0008150;GO:0008152;GO:0009266;GO:0009408;GO:0009987;GO:0010286;GO:0016853;GO:0016859;GO:0018193;GO:0018208;GO:0019538;GO:0034605;GO:0036211;GO:0043170;GO:0043226;GO:0043227;GO:0043229;GO:0043231;GO:0043412;GO:0044237;GO:0044260;GO:…	K09571	hypothetical protein LSAT_1X69221 [Lactuca sativa]
Lsat_1_v5_gn_1_69320	GO:0000151;GO:0000209;GO:0003674;GO:0003824;GO:0004842;GO:0005515;GO:0005575;GO:0005623;GO:0005737;GO:0006464;GO:0006807;GO:0008150;GO:0008152;GO:0009893;GO:0009987;GO:0016567;GO:0016740;GO:0019222;GO:0019538;GO:0019787;GO:0019899;GO:0030162;GO:0031323;GO:0031325;GO:0031624;GO:0032268;GO:0032270;GO:0032434;GO:0032436;GO:0032446;GO:0032991;GO:0036211;GO:0042176;GO:0043170;GO:0043412;GO:0044237;GO:…	K11968	probable E3 ubiquitin-protein ligase ARI8 [Lactuca sativa] PLY62520.1 hypothetical protein LSAT_1X69320 [Lactuca sativa]
Lsat_1_v5_gn_1_69340	-	-	histidine protein methyltransferase 1 homolog isoform X1 [Lactuca sativa] PLY62501.1 hypothetical protein LSAT_1X69340 [Lactuca sativa]
Lsat_1_v5_gn_1_69361	-	-	hypothetical protein LSAT_1X69361 [Lactuca sativa]
Lsat_1_v5_gn_1_69381	-	-	probably inactive leucine-rich repeat receptor-like protein kinase At3g28040 [Lactuca sativa] PLY62473.1 hypothetical protein LSAT_1X69381 [Lactuca sativa]
Lsat_1_v5_gn_1_69401	-	-	uncharacterized WD repeat-containing protein C2A9.03-like isoform X1 [Lactuca sativa] PLY62459.1 hypothetical protein LSAT_1X69401 [Lactuca sativa]
Lsat_1_v5_gn_1_69440	-	-	hypothetical protein LSAT_1X69440 [Lactuca sativa]
Lsat_1_v5_gn_1_69501	GO:0003674;GO:0003824;GO:0004175;GO:0004190;GO:0005575;GO:0005623;GO:0005886;GO:0006508;GO:0006807;GO:0008150;GO:0008152;GO:0008233;GO:0009056;GO:0016020;GO:0016787;GO:0019538;GO:0030163;GO:0031224;GO:0031225;GO:0031226;GO:0043170;GO:0046658;GO:0070001;GO:0070011;GO:0071704;GO:0071944;GO:1901565;GO:1901575	-	hypothetical protein LSAT_1X69501 [Lactuca sativa]
Lsat_1_v5_gn_1_69541	-	-	CRIB domain-containing protein RIC4-like [Lactuca sativa] PLY62478.1 hypothetical protein LSAT_1X69541 [Lactuca sativa]
Lsat_1_v5_gn_1_69561	-	K13947	hypothetical protein LSAT_1X69561 [Lactuca sativa]
Lsat_1_v5_gn_1_69581	GO:0000003;GO:0000280;GO:0003674;GO:0003676;GO:0003677;GO:0003824;GO:0004518;GO:0004519;GO:0004520;GO:0004527;GO:0004536;GO:0005575;GO:0005623;GO:0005634;GO:0006139;GO:0006259;GO:0006281;GO:0006725;GO:0006807;GO:0006950;GO:0006974;GO:0006996;GO:0007049;GO:0007059;GO:0007127;GO:0007129;GO:0008150;GO:0008152;GO:0008409;GO:0009987;GO:0016043;GO:0016787;GO:0016788;GO:0016888;GO:0016893;GO:0017108;GO:…	K15363	hypothetical protein LSAT_1X69581 [Lactuca sativa]
Lsat_1_v5_gn_1_69641	GO:0003674;GO:0003824;GO:0004856;GO:0005975;GO:0005996;GO:0005997;GO:0006793;GO:0006796;GO:0008150;GO:0008152;GO:0009987;GO:0016301;GO:0016310;GO:0016740;GO:0016772;GO:0016773;GO:0019200;GO:0019321;GO:0044237;GO:0044262;GO:0044281;GO:0046835;GO:0071704	-	protein FAM135B-like [Lactuca sativa] XP_023748647.1 protein FAM135B-like [Lactuca sativa] PLY62469.1 hypothetical protein LSAT_1X69641 [Lactuca sativa]
Lsat_1_v5_gn_1_69760	-	-	hypothetical protein LSAT_1X69760 [Lactuca sativa]
Lsat_1_v5_gn_1_69801	-	-	F-box protein CPR1-like [Lactuca sativa] PLY62458.1 hypothetical protein LSAT_1X69801 [Lactuca sativa]
Lsat_1_v5_gn_1_69821	-	-	hypothetical protein LSAT_1X69821 [Lactuca sativa]
Lsat_1_v5_gn_1_69840	-	-	hypothetical protein LSAT_1X69840 [Lactuca sativa]
Lsat_1_v5_gn_1_69881	GO:0003674;GO:0003824;GO:0004672;GO:0004674;GO:0005575;GO:0005623;GO:0005737;GO:0005829;GO:0005886;GO:0006464;GO:0006468;GO:0006793;GO:0006796;GO:0006807;GO:0007154;GO:0007165;GO:0008150;GO:0008152;GO:0009987;GO:0016020;GO:0016301;GO:0016310;GO:0016740;GO:0016772;GO:0016773;GO:0018105;GO:0018193;GO:0018209;GO:0019538;GO:0023052;GO:0035556;GO:0036211;GO:0043170;GO:0043412;GO:0044237;GO:0044260;GO:…	K08789	hypothetical protein LSAT_1X69881 [Lactuca sativa]
Lsat_1_v5_gn_1_69920	GO:0000166;GO:0001882;GO:0001883;GO:0003674;GO:0003824;GO:0003924;GO:0005515;GO:0005525;GO:0005575;GO:0005623;GO:0005737;GO:0006605;GO:0006886;GO:0008104;GO:0008150;GO:0009507;GO:0009526;GO:0009527;GO:0009536;GO:0009707;GO:0009941;GO:0015031;GO:0015833;GO:0016020;GO:0016462;GO:0016787;GO:0016817;GO:0016818;GO:0017076;GO:0017111;GO:0019001;GO:0019750;GO:0019867;GO:0031090;GO:0031968;GO:0031969;GO:…	-	translocase of chloroplast 34, chloroplastic [Lactuca sativa] XP_023748707.1 translocase of chloroplast 34, chloroplastic [Lactuca sativa] PLY62455.1 hypothetical protein LSAT_1X69920 [Lactuca sativa]
Lsat_1_v5_gn_1_69940	GO:0000272;GO:0003674;GO:0003824;GO:0005575;GO:0005623;GO:0005737;GO:0005975;GO:0005976;GO:0005982;GO:0005983;GO:0006073;GO:0006464;GO:0006468;GO:0006793;GO:0006796;GO:0006807;GO:0008150;GO:0008152;GO:0009056;GO:0009251;GO:0009507;GO:0009532;GO:0009536;GO:0009570;GO:0009987;GO:0016052;GO:0016301;GO:0016310;GO:0016740;GO:0016772;GO:0019200;GO:0019538;GO:0036211;GO:0043170;GO:0043226;GO:0043227;GO:…	K15535	phosphoglucan, water dikinase, chloroplastic [Lactuca sativa] PLY62470.1 hypothetical protein LSAT_1X69940 [Lactuca sativa]
Lsat_1_v5_gn_1_69961	-	-	MACPF domain-containing protein At1g14780-like [Lactuca sativa] PLY62494.1 hypothetical protein LSAT_1X69961 [Lactuca sativa]
Lsat_1_v5_gn_1_69980	-	K07976	ras-related protein RABA5c-like [Lactuca sativa] PLY62495.1 hypothetical protein LSAT_1X69980 [Lactuca sativa]
Lsat_1_v5_gn_1_70041	-	-	hypothetical protein LSAT_1X70041 [Lactuca sativa]
Lsat_1_v5_gn_1_70060	-	-	transcription factor bHLH62-like [Lactuca sativa] PLY62486.1 hypothetical protein LSAT_1X70060 [Lactuca sativa]
Lsat_1_v5_gn_1_70100	-	-	hypothetical protein LSAT_1X70100 [Lactuca sativa]
Lsat_1_v5_gn_1_70121	GO:0003674;GO:0003676;GO:0003723;GO:0003824;GO:0004518;GO:0004519;GO:0005575;GO:0005623;GO:0006139;GO:0006725;GO:0006807;GO:0008150;GO:0008152;GO:0009451;GO:0009987;GO:0016070;GO:0016787;GO:0016788;GO:0034641;GO:0043170;GO:0043226;GO:0043227;GO:0043229;GO:0043231;GO:0043412;GO:0044237;GO:0046483;GO:0071704;GO:0090305;GO:0097159;GO:1901360;GO:1901363	-	hypothetical protein LSAT_1X70121 [Lactuca sativa]
Lsat_1_v5_gn_1_70140	GO:0003674;GO:0003676;GO:0003723;GO:0003824;GO:0004518;GO:0004519;GO:0005575;GO:0005623;GO:0006139;GO:0006725;GO:0006807;GO:0008150;GO:0008152;GO:0009451;GO:0009987;GO:0016070;GO:0016787;GO:0016788;GO:0034641;GO:0043170;GO:0043226;GO:0043227;GO:0043229;GO:0043231;GO:0043412;GO:0044237;GO:0046483;GO:0071704;GO:0090305;GO:0097159;GO:1901360;GO:1901363	-	pentatricopeptide repeat-containing protein At1g43980, mitochondrial [Lactuca sativa] PLY62518.1 hypothetical protein LSAT_1X70140 [Lactuca sativa]
Lsat_1_v5_gn_1_70160	-	K21371	crocetin glucosyltransferase, chloroplastic-like [Lactuca sativa] PLY62498.1 hypothetical protein LSAT_1X70160 [Lactuca sativa]
Lsat_1_v5_gn_1_70200	-	K21371	crocetin glucosyltransferase, chloroplastic-like [Lactuca sativa] PLY62452.1 hypothetical protein LSAT_1X70200 [Lactuca sativa]
Lsat_1_v5_gn_1_70241	-	K11975	hypothetical protein LSAT_1X70241 [Lactuca sativa]
Lsat_1_v5_gn_1_70260	-	K21371	crocetin glucosyltransferase, chloroplastic-like [Lactuca sativa] PLY62471.1 hypothetical protein LSAT_1X70260 [Lactuca sativa]
Lsat_1_v5_gn_1_70280	GO:0003674;GO:0003824;GO:0004672;GO:0004674;GO:0004675;GO:0004888;GO:0005575;GO:0005576;GO:0005623;GO:0005737;GO:0005794;GO:0005886;GO:0005911;GO:0006464;GO:0006468;GO:0006793;GO:0006796;GO:0006807;GO:0007154;GO:0007165;GO:0007166;GO:0007167;GO:0007178;GO:0008150;GO:0008152;GO:0009506;GO:0009987;GO:0012505;GO:0016020;GO:0016301;GO:0016310;GO:0016740;GO:0016772;GO:0016773;GO:0019199;GO:0019538;GO:…	-	receptor-like kinase TMK4 [Lactuca sativa] PLY62456.1 hypothetical protein LSAT_1X70280 [Lactuca sativa]
Lsat_1_v5_gn_1_70301	GO:0003674;GO:0003824;GO:0005575;GO:0005623;GO:0005737;GO:0006082;GO:0006629;GO:0006631;GO:0006633;GO:0008150;GO:0008152;GO:0008610;GO:0008922;GO:0009058;GO:0009507;GO:0009526;GO:0009536;GO:0009941;GO:0009987;GO:0015645;GO:0016874;GO:0016877;GO:0016878;GO:0019752;GO:0030497;GO:0032787;GO:0043226;GO:0043227;GO:0043229;GO:0043231;GO:0044237;GO:0044249;GO:0044255;GO:0044281;GO:0071704	K01897	probable acyl-activating enzyme 16, chloroplastic [Lactuca sativa] PLY62511.1 hypothetical protein LSAT_1X70301 [Lactuca sativa]
Lsat_1_v5_gn_1_70341	GO:0000003;GO:0003006;GO:0003674;GO:0003824;GO:0004553;GO:0005575;GO:0005623;GO:0005886;GO:0007275;GO:0008150;GO:0009555;GO:0009653;GO:0009791;GO:0009793;GO:0009987;GO:0010154;GO:0010208;GO:0010584;GO:0016020;GO:0016043;GO:0016787;GO:0016798;GO:0022414;GO:0022607;GO:0030198;GO:0030246;GO:0030247;GO:0031224;GO:0031225;GO:0031226;GO:0032501;GO:0032502;GO:0043062;GO:0045229;GO:0046658;GO:0048229;GO:…	-	hypothetical protein LSAT_1X70341 [Lactuca sativa]
Lsat_1_v5_gn_1_70360	GO:0003674;GO:0003824;GO:0005575;GO:0005623;GO:0005737;GO:0006082;GO:0006629;GO:0006631;GO:0006633;GO:0008150;GO:0008152;GO:0008610;GO:0008922;GO:0009058;GO:0009507;GO:0009526;GO:0009536;GO:0009941;GO:0009987;GO:0015645;GO:0016874;GO:0016877;GO:0016878;GO:0019752;GO:0030497;GO:0032787;GO:0043226;GO:0043227;GO:0043229;GO:0043231;GO:0044237;GO:0044249;GO:0044255;GO:0044281;GO:0071704	K01897	hypothetical protein LSAT_1X70360 [Lactuca sativa]
Lsat_1_v5_gn_1_70380	-	-	uncharacterized protein LOC111896989 [Lactuca sativa] PLY62514.1 hypothetical protein LSAT_1X70380 [Lactuca sativa]
Lsat_1_v5_gn_1_70400	GO:0003674;GO:0003824;GO:0005575;GO:0005623;GO:0005737;GO:0006082;GO:0006629;GO:0006631;GO:0006633;GO:0008150;GO:0008152;GO:0008610;GO:0008922;GO:0009058;GO:0009507;GO:0009526;GO:0009536;GO:0009941;GO:0009987;GO:0015645;GO:0016874;GO:0016877;GO:0016878;GO:0019752;GO:0030497;GO:0032787;GO:0043226;GO:0043227;GO:0043229;GO:0043231;GO:0044237;GO:0044249;GO:0044255;GO:0044281;GO:0071704	K01897	probable acyl-activating enzyme 16, chloroplastic [Lactuca sativa] PLY62472.1 hypothetical protein LSAT_1X70400 [Lactuca sativa]
Lsat_1_v5_gn_1_70420	-	-	pentatricopeptide repeat-containing protein At4g14050, mitochondrial [Lactuca sativa] PLY62497.1 hypothetical protein LSAT_1X70420 [Lactuca sativa]
Lsat_1_v5_gn_1_70440	GO:0003674;GO:0003700;GO:0006355;GO:0008150;GO:0009889;GO:0010468;GO:0019222;GO:0031323;GO:0050794;GO:0051171;GO:0051252;GO:0080090;GO:0140110;GO:1903506;GO:2001141	K09419	heat stress transcription factor A-5 [Lactuca sativa] PLY62516.1 hypothetical protein LSAT_1X70440 [Lactuca sativa]
Lsat_1_v5_gn_1_70480	-	-	hypothetical protein LSAT_1X70480 [Lactuca sativa]
Lsat_1_v5_gn_1_70500	GO:0000038;GO:0005575;GO:0005623;GO:0005737;GO:0005829;GO:0006082;GO:0006629;GO:0006631;GO:0006633;GO:0007275;GO:0008150;GO:0008152;GO:0008610;GO:0009058;GO:0009507;GO:0009534;GO:0009535;GO:0009536;GO:0009555;GO:0009579;GO:0009987;GO:0010025;GO:0010166;GO:0016020;GO:0019752;GO:0032501;GO:0032502;GO:0032787;GO:0042651;GO:0042761;GO:0043226;GO:0043227;GO:0043229;GO:0043231;GO:0044237;GO:0044249;GO:…	-	protein ECERIFERUM 26-like [Lactuca sativa] PLY62450.1 hypothetical protein LSAT_1X70500 [Lactuca sativa]
Lsat_1_v5_gn_1_70520	GO:0000038;GO:0005575;GO:0005623;GO:0005737;GO:0005829;GO:0006082;GO:0006629;GO:0006631;GO:0006633;GO:0007275;GO:0008150;GO:0008152;GO:0008610;GO:0009058;GO:0009507;GO:0009534;GO:0009535;GO:0009536;GO:0009555;GO:0009579;GO:0009987;GO:0010025;GO:0010166;GO:0016020;GO:0019752;GO:0032501;GO:0032502;GO:0032787;GO:0042651;GO:0042761;GO:0043226;GO:0043227;GO:0043229;GO:0043231;GO:0044237;GO:0044249;GO:…	-	hypothetical protein LSAT_1X70520 [Lactuca sativa]
Lsat_1_v5_gn_1_70540	-	-	hypothetical protein LSAT_1X70540 [Lactuca sativa]
Lsat_1_v5_gn_1_70641	-	-	myb-like protein X [Lactuca sativa] XP_023748739.1 myb-like protein X [Lactuca sativa] XP_023748740.1 myb-like protein X [Lactuca sativa] PLY62513.1 hypothetical protein LSAT_1X70641 [Lactuca sativa]
Lsat_1_v5_gn_1_70701	GO:0000315;GO:0003674;GO:0003676;GO:0003723;GO:0003735;GO:0005198;GO:0005575;GO:0005623;GO:0005737;GO:0005739;GO:0005759;GO:0005761;GO:0005762;GO:0005840;GO:0006412;GO:0006518;GO:0006807;GO:0008150;GO:0008152;GO:0009058;GO:0009059;GO:0009987;GO:0010467;GO:0015934;GO:0019538;GO:0031974;GO:0032543;GO:0032991;GO:0034641;GO:0034645;GO:0043043;GO:0043170;GO:0043226;GO:0043227;GO:0043229;GO:0043231;GO:…	-	hypothetical protein LSAT_1X70701 [Lactuca sativa]
Lsat_1_v5_gn_1_70741	GO:0003674;GO:0003824;GO:0004518;GO:0004527;GO:0006139;GO:0006725;GO:0006807;GO:0008150;GO:0008152;GO:0008408;GO:0009987;GO:0016787;GO:0016788;GO:0034641;GO:0043170;GO:0044237;GO:0046483;GO:0071704;GO:0090305;GO:1901360	-	Werner Syndrome-like exonuclease [Lactuca sativa] PLY62487.1 hypothetical protein LSAT_1X70741 [Lactuca sativa]
Lsat_1_v5_gn_1_70780	GO:0000096;GO:0003674;GO:0003824;GO:0004013;GO:0005575;GO:0005623;GO:0005737;GO:0005829;GO:0006082;GO:0006139;GO:0006520;GO:0006534;GO:0006555;GO:0006575;GO:0006725;GO:0006790;GO:0006807;GO:0008150;GO:0008152;GO:0009069;GO:0009116;GO:0009987;GO:0016787;GO:0017144;GO:0019752;GO:0033353;GO:0034641;GO:0042278;GO:0044237;GO:0044281;GO:0046439;GO:0046483;GO:0046498;GO:0046500;GO:0051186;GO:0055086;GO:…	K01251	adenosylhomocysteinase [Lactuca sativa] PLY62446.1 hypothetical protein LSAT_1X70780 [Lactuca sativa]
Lsat_1_v5_gn_1_70801	GO:0003674;GO:0005102;GO:0005179;GO:0005515;GO:0005575;GO:0005576;GO:0005911;GO:0007154;GO:0007165;GO:0007267;GO:0008150;GO:0009506;GO:0009966;GO:0009987;GO:0010469;GO:0010646;GO:0019722;GO:0019932;GO:0023051;GO:0023052;GO:0030054;GO:0030545;GO:0035556;GO:0048018;GO:0048046;GO:0050794;GO:0050896;GO:0055044;GO:0098772	-	protein RALF-like 24 [Lactuca sativa] PLY62483.1 hypothetical protein LSAT_1X70801 [Lactuca sativa] CAB4080589.1 unnamed protein product [Lactuca saligna]
Lsat_1_v5_gn_1_70900	-	K07418	hypothetical protein LSAT_1X70900 [Lactuca sativa]
Lsat_1_v5_gn_1_70980	-	K07418	hypothetical protein LSAT_1X70980 [Lactuca sativa]
Lsat_1_v5_gn_1_71080	-	K07418	cytochrome P450 71A4-like [Lactuca sativa] PLY62445.1 hypothetical protein LSAT_1X71080 [Lactuca sativa]
Lsat_1_v5_gn_1_71101	GO:0000003;GO:0000902;GO:0000904;GO:0003006;GO:0003674;GO:0003824;GO:0004842;GO:0006464;GO:0006807;GO:0007275;GO:0008150;GO:0008152;GO:0009653;GO:0009791;GO:0009826;GO:0009888;GO:0009987;GO:0010026;GO:0010154;GO:0016043;GO:0016567;GO:0016740;GO:0019538;GO:0019787;GO:0022414;GO:0030154;GO:0032446;GO:0032501;GO:0032502;GO:0032504;GO:0036211;GO:0043170;GO:0043412;GO:0044237;GO:0044260;GO:0044267;GO:…	K11982	hypothetical protein LSAT_1X71101 [Lactuca sativa]
Lsat_1_v5_gn_1_71160	-	K07418	cytochrome P450 71A4-like [Lactuca sativa] PLY62488.1 hypothetical protein LSAT_1X71160 [Lactuca sativa]
Lsat_1_v5_gn_1_71221	GO:0000003;GO:0000902;GO:0000904;GO:0003006;GO:0003674;GO:0003824;GO:0004842;GO:0006464;GO:0006807;GO:0007275;GO:0008150;GO:0008152;GO:0009653;GO:0009791;GO:0009826;GO:0009888;GO:0009987;GO:0010026;GO:0010154;GO:0016043;GO:0016567;GO:0016740;GO:0019538;GO:0019787;GO:0022414;GO:0030154;GO:0032446;GO:0032501;GO:0032502;GO:0032504;GO:0036211;GO:0043170;GO:0043412;GO:0044237;GO:0044260;GO:0044267;GO:…	K11982	E3 ubiquitin-protein ligase SIRP1-like [Lactuca sativa] XP_023748651.1 E3 ubiquitin-protein ligase SIRP1-like [Lactuca sativa] PLY62467.1 hypothetical protein LSAT_1X71221 [Lactuca sativa]
Lsat_1_v5_gn_1_71241	GO:0005575;GO:0016020	-	hypothetical protein LSAT_1X71241 [Lactuca sativa]
Lsat_1_v5_gn_1_71301	-	-	uncharacterized protein LOC111896975 [Lactuca sativa] PLY62517.1 hypothetical protein LSAT_1X71301 [Lactuca sativa]
Lsat_1_v5_gn_1_71321	-	K14317	nuclear pore complex protein NUP214 [Lactuca sativa] PLY62453.1 hypothetical protein LSAT_1X71321 [Lactuca sativa]
Lsat_1_v5_gn_1_71340	-	K10768	alpha-ketoglutarate-dependent dioxygenase alkB homolog 6 [Lactuca sativa] PLY62474.1 hypothetical protein LSAT_1X71340 [Lactuca sativa]
Lsat_1_v5_gn_1_71380	-	K17805	hypothetical protein LSAT_1X71380 [Lactuca sativa]
Lsat_1_v5_gn_1_71420	GO:0003674;GO:0005515;GO:0005543;GO:0005575;GO:0005623;GO:0005737;GO:0005773;GO:0005774;GO:0005794;GO:0005886;GO:0008289;GO:0012505;GO:0016020;GO:0030276;GO:0031090;GO:0043167;GO:0043168;GO:0043226;GO:0043227;GO:0043229;GO:0043231;GO:0071944	K12471	hypothetical protein LSAT_1X71420 [Lactuca sativa]
Lsat_1_v5_gn_1_71440	GO:0003674;GO:0005515;GO:0005543;GO:0005575;GO:0005623;GO:0005737;GO:0005773;GO:0005774;GO:0005794;GO:0005886;GO:0008289;GO:0012505;GO:0016020;GO:0030276;GO:0031090;GO:0043167;GO:0043168;GO:0043226;GO:0043227;GO:0043229;GO:0043231;GO:0071944	K12471	hypothetical protein LSAT_1X71440 [Lactuca sativa]
Lsat_1_v5_gn_1_71460	-	-	uncharacterized protein At3g49140 isoform X1 [Lactuca sativa] PLY62521.1 hypothetical protein LSAT_1X71460 [Lactuca sativa]
Lsat_1_v5_gn_1_71481	-	K15287	solute carrier family 35 member F1-like [Lactuca sativa] PLY62447.1 hypothetical protein LSAT_1X71481 [Lactuca sativa]
Lsat_1_v5_gn_1_71501	GO:0003674;GO:0003824;GO:0003852;GO:0005575;GO:0005623;GO:0005737;GO:0006082;GO:0006520;GO:0006551;GO:0006790;GO:0006807;GO:0006950;GO:0008150;GO:0008152;GO:0008652;GO:0009058;GO:0009081;GO:0009082;GO:0009098;GO:0009414;GO:0009415;GO:0009507;GO:0009526;GO:0009532;GO:0009536;GO:0009570;GO:0009607;GO:0009625;GO:0009941;GO:0009987;GO:0010035;GO:0010177;GO:0016740;GO:0016746;GO:0019748;GO:0019752;GO:…	K15742	2-isopropylmalate synthase A-like [Lactuca sativa] PLY62485.1 hypothetical protein LSAT_1X71501 [Lactuca sativa]
Lsat_1_v5_gn_1_71541	GO:0003674;GO:0003824;GO:0003852;GO:0005575;GO:0005623;GO:0005737;GO:0006082;GO:0006520;GO:0006551;GO:0006790;GO:0006807;GO:0006950;GO:0008150;GO:0008152;GO:0008652;GO:0009058;GO:0009081;GO:0009082;GO:0009098;GO:0009414;GO:0009415;GO:0009507;GO:0009526;GO:0009532;GO:0009536;GO:0009570;GO:0009607;GO:0009625;GO:0009941;GO:0009987;GO:0010035;GO:0010177;GO:0016740;GO:0016746;GO:0019748;GO:0019752;GO:…	K15742	hypothetical protein LSAT_1X71541 [Lactuca sativa]
Lsat_1_v5_gn_1_71561	GO:0003674;GO:0003676;GO:0003723;GO:0003824;GO:0004518;GO:0004519;GO:0005575;GO:0005623;GO:0006139;GO:0006725;GO:0006807;GO:0008150;GO:0008152;GO:0009451;GO:0009987;GO:0016070;GO:0016787;GO:0016788;GO:0034641;GO:0043170;GO:0043226;GO:0043227;GO:0043229;GO:0043231;GO:0043412;GO:0044237;GO:0046483;GO:0071704;GO:0090305;GO:0097159;GO:1901360;GO:1901363	-	hypothetical protein LSAT_1X71561 [Lactuca sativa]
Lsat_1_v5_gn_1_71580	-	-	hypothetical protein LSAT_1X71580 [Lactuca sativa]
Lsat_1_v5_gn_1_71600	-	-	polygalacturonase inhibitor-like [Lactuca sativa] PLY62461.1 hypothetical protein LSAT_1X71600 [Lactuca sativa]
Lsat_1_v5_gn_1_71621	GO:0003674;GO:0003700;GO:0006355;GO:0008150;GO:0009889;GO:0010468;GO:0019222;GO:0031323;GO:0050794;GO:0051171;GO:0051252;GO:0080090;GO:0140110;GO:1903506;GO:2001141	-	hypothetical protein LSAT_1X71621 [Lactuca sativa]
Lsat_1_v5_gn_1_71640	GO:0003674;GO:0005342;GO:0005575;GO:0005623;GO:0005737;GO:0005794;GO:0006811;GO:0006820;GO:0008150;GO:0008509;GO:0008514;GO:0012505;GO:0015075;GO:0015136;GO:0015711;GO:0015739;GO:0015849;GO:0022857;GO:0034220;GO:0043226;GO:0043227;GO:0043229;GO:0043231;GO:0046942;GO:0046943;GO:0051179;GO:0051234;GO:0055085;GO:0071702;GO:0098656;GO:1901264;GO:1903825;GO:1905039	K15273	hypothetical protein LSAT_1X71640 [Lactuca sativa]
Lsat_1_v5_gn_1_71660	GO:0000243;GO:0000375;GO:0000398;GO:0003674;GO:0003676;GO:0003723;GO:0003729;GO:0005575;GO:0005623;GO:0005634;GO:0005654;GO:0005681;GO:0005684;GO:0005689;GO:0005730;GO:0006139;GO:0006396;GO:0006397;GO:0006725;GO:0006807;GO:0008150;GO:0008152;GO:0008380;GO:0009987;GO:0010467;GO:0016070;GO:0016071;GO:0017069;GO:0030532;GO:0031974;GO:0031981;GO:0032991;GO:0034641;GO:0034693;GO:0043170;GO:0043226;GO:…	K13155	hypothetical protein LSAT_1X71660 [Lactuca sativa]
Lsat_1_v5_gn_1_71681	-	-	hypothetical protein LSAT_1X71681 [Lactuca sativa]
Lsat_1_v5_gn_1_71701	GO:0000325;GO:0003674;GO:0005365;GO:0005366;GO:0005575;GO:0005623;GO:0005737;GO:0005773;GO:0005774;GO:0005886;GO:0005887;GO:0006811;GO:0006812;GO:0008150;GO:0008324;GO:0009705;GO:0015075;GO:0015077;GO:0015078;GO:0015166;GO:0015291;GO:0015293;GO:0015294;GO:0015295;GO:0015672;GO:0015791;GO:0015798;GO:0015850;GO:0016020;GO:0016021;GO:0022804;GO:0022857;GO:0022890;GO:0031090;GO:0031224;GO:0031226;GO:…	K08150	inositol transporter 1-like [Lactuca sativa] PLY62489.1 hypothetical protein LSAT_1X71701 [Lactuca sativa]
Lsat_1_v5_gn_1_71720	-	K14006	protein transport protein SEC23-like [Lactuca sativa] PLY62510.1 hypothetical protein LSAT_1X71720 [Lactuca sativa]
Lsat_1_v5_gn_1_71780	-	-	hypothetical protein LSAT_1X71780 [Lactuca sativa]
Lsat_1_v5_gn_1_71801	GO:0005575;GO:0005623;GO:0005886;GO:0016020;GO:0031224;GO:0031225;GO:0031226;GO:0046658;GO:0071944	-	hypothetical protein LSAT_1X71801 [Lactuca sativa]
Lsat_1_v5_gn_1_71820	GO:0000003;GO:0000217;GO:0000400;GO:0000902;GO:0000904;GO:0003006;GO:0003674;GO:0003676;GO:0003677;GO:0003700;GO:0005515;GO:0005575;GO:0005623;GO:0006082;GO:0006355;GO:0006790;GO:0006807;GO:0008134;GO:0008150;GO:0008152;GO:0009653;GO:0009826;GO:0009846;GO:0009856;GO:0009860;GO:0009889;GO:0009932;GO:0009987;GO:0010468;GO:0016043;GO:0019222;GO:0019748;GO:0019760;GO:0022414;GO:0030154;GO:0031323;GO:…	-	high mobility group B protein 15-like [Lactuca sativa] PLY82805.1 hypothetical protein LSAT_1X71820 [Lactuca sativa]
Lsat_1_v5_gn_1_71901	-	K01190	hypothetical protein LSAT_1X71901 [Lactuca sativa]
Lsat_1_v5_gn_1_71921	GO:0003674;GO:0003700;GO:0006355;GO:0008150;GO:0009889;GO:0010468;GO:0019222;GO:0031323;GO:0050794;GO:0051171;GO:0051252;GO:0080090;GO:0140110;GO:1903506;GO:2001141	-	hypothetical protein LSAT_1X71921 [Lactuca sativa]
Lsat_1_v5_gn_1_71940	GO:0003674;GO:0003824;GO:0004842;GO:0006464;GO:0006508;GO:0006511;GO:0006807;GO:0008150;GO:0008152;GO:0009056;GO:0009987;GO:0010498;GO:0016567;GO:0016740;GO:0019538;GO:0019787;GO:0019941;GO:0030163;GO:0031146;GO:0032446;GO:0036211;GO:0043161;GO:0043170;GO:0043412;GO:0044237;GO:0044248;GO:0044257;GO:0044260;GO:0044265;GO:0044267;GO:0051603;GO:0070647;GO:0071704;GO:1901565;GO:1901575	-	hypothetical protein LSAT_1X71940 [Lactuca sativa]
Lsat_1_v5_gn_1_71961	-	-	hypothetical protein LSAT_1X71961 [Lactuca sativa]
Lsat_1_v5_gn_1_71980	-	-	PLASMODESMATA CALLOSE-BINDING PROTEIN 3 [Lactuca sativa] PLY82807.1 hypothetical protein LSAT_1X71980 [Lactuca sativa]
Lsat_1_v5_gn_1_72000	GO:0005575;GO:0005623;GO:0005737;GO:0005783;GO:0005789;GO:0012505;GO:0016020;GO:0042175;GO:0043226;GO:0043227;GO:0043229;GO:0043231	K10949	ER lumen protein-retaining receptor-like [Lactuca sativa] PLY82846.1 hypothetical protein LSAT_1X72000 [Lactuca sativa] CAB4080631.1 unnamed protein product [Lactuca saligna]
Lsat_1_v5_gn_1_72020	-	-	UBX domain-containing protein 1 [Lactuca sativa] PLY82827.1 hypothetical protein LSAT_1X72020 [Lactuca sativa]
Lsat_1_v5_gn_1_72041	GO:0005575;GO:0005623;GO:0005737;GO:0005768;GO:0005794;GO:0005802;GO:0012505;GO:0031410;GO:0031982;GO:0043226;GO:0043227;GO:0043229;GO:0043231;GO:0097708	-	hypothetical protein LSAT_1X72041 [Lactuca sativa]
Lsat_1_v5_gn_1_72060	-	K05755	hypothetical protein LSAT_1X72060 [Lactuca sativa]
Lsat_1_v5_gn_1_72081	GO:0000139;GO:0003674;GO:0003824;GO:0004553;GO:0005575;GO:0005623;GO:0005737;GO:0005783;GO:0005789;GO:0005794;GO:0006066;GO:0006629;GO:0006643;GO:0006665;GO:0006670;GO:0006671;GO:0006807;GO:0008150;GO:0008152;GO:0008284;GO:0008610;GO:0009058;GO:0009987;GO:0012505;GO:0016020;GO:0016021;GO:0016787;GO:0016798;GO:0016810;GO:0016811;GO:0017040;GO:0019751;GO:0030148;GO:0030173;GO:0030176;GO:0031090;GO:…	K04711	alkaline ceramidase-like [Lactuca sativa] PLY82843.1 hypothetical protein LSAT_1X72081 [Lactuca sativa]
Lsat_1_v5_gn_1_72160	GO:0000502;GO:0005575;GO:0005623;GO:0005737;GO:0006508;GO:0006511;GO:0006807;GO:0008150;GO:0008152;GO:0009056;GO:0009507;GO:0009536;GO:0009987;GO:0019538;GO:0019941;GO:0030163;GO:0032991;GO:0043170;GO:0043226;GO:0043227;GO:0043229;GO:0043231;GO:0044237;GO:0044248;GO:0044257;GO:0044260;GO:0044265;GO:0044267;GO:0051603;GO:0071704;GO:1901565;GO:1901575;GO:1902494	K11844	ubiquitin carboxyl-terminal hydrolase 2 [Lactuca sativa] PLY82810.1 hypothetical protein LSAT_1X72160 [Lactuca sativa]
Lsat_1_v5_gn_1_72181	-	K07952	ADP-ribosylation factor-related protein 1 [Lactuca sativa] PLY82823.1 hypothetical protein LSAT_1X72181 [Lactuca sativa] CAB4080667.1 unnamed protein product [Lactuca saligna]
Lsat_1_v5_gn_1_72220	-	-	putative F-box protein PP2-B12 [Lactuca sativa] PLY82826.1 hypothetical protein LSAT_1X72220 [Lactuca sativa]
Lsat_1_v5_gn_1_72241	-	K11269	hypothetical protein LSAT_1X72241 [Lactuca sativa]
Lsat_1_v5_gn_1_72260	GO:0000149;GO:0003674;GO:0005484;GO:0005515;GO:0005575;GO:0005623;GO:0005737;GO:0006887;GO:0006906;GO:0006996;GO:0008150;GO:0009987;GO:0016020;GO:0016043;GO:0016050;GO:0016192;GO:0031201;GO:0032940;GO:0032991;GO:0046903;GO:0048284;GO:0051179;GO:0051234;GO:0061024;GO:0061025;GO:0098796	K08511	putative vesicle-associated membrane protein 726 [Lactuca sativa] PLY82858.1 hypothetical protein LSAT_1X72260 [Lactuca sativa] CAB4080672.1 unnamed protein product [Lactuca saligna]
Lsat_1_v5_gn_1_72281	GO:0006109;GO:0006950;GO:0006996;GO:0007154;GO:0008150;GO:0009267;GO:0009657;GO:0009658;GO:0009889;GO:0009987;GO:0009991;GO:0010438;GO:0010439;GO:0016043;GO:0019222;GO:0031323;GO:0031667;GO:0031668;GO:0031669;GO:0042594;GO:0042762;GO:0043255;GO:0043455;GO:0050794;GO:0050896;GO:0051171;GO:0080090;GO:1900376	-	protein SULFUR DEFICIENCY-INDUCED 2 [Lactuca sativa] PLY82813.1 hypothetical protein LSAT_1X72281 [Lactuca sativa]
Lsat_1_v5_gn_1_72301	GO:0005575;GO:0005623;GO:0005737;GO:0043226;GO:0043227;GO:0043229;GO:0043231	K21437	ankyrin repeat domain-containing protein 13C-like [Lactuca sativa] XP_023767320.1 ankyrin repeat domain-containing protein 13C-like [Lactuca sativa] XP_023767321.1 ankyrin repeat domain-containing protein 13C-like [Lactuca sativa] PLY82800.1 hypothetical protein LSAT_1X72301 [Lactuca sativa]
Lsat_1_v5_gn_1_72341	GO:0003674;GO:0003824;GO:0004812;GO:0004815;GO:0005575;GO:0005623;GO:0005737;GO:0005783;GO:0005829;GO:0006950;GO:0006952;GO:0008150;GO:0009607;GO:0009620;GO:0010035;GO:0010038;GO:0012505;GO:0016874;GO:0043207;GO:0043226;GO:0043227;GO:0043229;GO:0043231;GO:0046686;GO:0050832;GO:0050896;GO:0051707;GO:0098542	K22503	aspartate--tRNA ligase 2, cytoplasmic [Lactuca sativa] PLY82830.1 hypothetical protein LSAT_1X72341 [Lactuca sativa]
Lsat_1_v5_gn_1_72381	-	K19045	uncharacterized protein LOC111915913 [Lactuca sativa] PLY82798.1 hypothetical protein LSAT_1X72381 [Lactuca sativa]
Lsat_1_v5_gn_1_72440	GO:0001666;GO:0003674;GO:0003824;GO:0004672;GO:0004674;GO:0004712;GO:0005575;GO:0005623;GO:0005737;GO:0005783;GO:0005789;GO:0006082;GO:0006464;GO:0006468;GO:0006629;GO:0006720;GO:0006721;GO:0006793;GO:0006796;GO:0006807;GO:0006950;GO:0007154;GO:0007165;GO:0008150;GO:0008152;GO:0008299;GO:0008610;GO:0009058;GO:0009685;GO:0009686;GO:0009723;GO:0009725;GO:0009743;GO:0009744;GO:0009750;GO:0009756;GO:…	-	dual specificity protein kinase zakA-like [Lactuca sativa] PLY82820.1 hypothetical protein LSAT_1X72440 [Lactuca sativa]
Lsat_1_v5_gn_1_72461	GO:0005575;GO:0005623;GO:0005886;GO:0005911;GO:0009506;GO:0016020;GO:0030054;GO:0055044;GO:0071944	-	probable voltage-gated potassium channel subunit beta [Lactuca sativa] PLY82801.1 hypothetical protein LSAT_1X72461 [Lactuca sativa]
Lsat_1_v5_gn_1_72481	-	K22390	hypothetical protein LSAT_1X72481 [Lactuca sativa]
Lsat_1_v5_gn_1_72500	-	-	-
Lsat_1_v5_gn_1_72520	-	-	hypothetical protein LSAT_1X72520 [Lactuca sativa]
Lsat_1_v5_gn_1_72560	-	-	non-specific lipid-transfer protein-like [Lactuca sativa] PLY82815.1 hypothetical protein LSAT_1X72560 [Lactuca sativa]
Lsat_1_v5_gn_1_72600	-	-	hypothetical protein LSAT_1X72600 [Lactuca sativa]
Lsat_1_v5_gn_1_72640	-	-	hypothetical protein LSAT_1X72640 [Lactuca sativa]
Lsat_1_v5_gn_1_72660	-	-	hypothetical protein LSAT_1X72660 [Lactuca sativa]
Lsat_1_v5_gn_1_72680	GO:0003674;GO:0003824;GO:0005575;GO:0005623;GO:0005737;GO:0006082;GO:0006520;GO:0006536;GO:0006537;GO:0006541;GO:0006807;GO:0008150;GO:0008152;GO:0008652;GO:0009058;GO:0009064;GO:0009084;GO:0009507;GO:0009532;GO:0009536;GO:0009570;GO:0009725;GO:0009735;GO:0009987;GO:0010033;GO:0010035;GO:0010038;GO:0015930;GO:0016040;GO:0016491;GO:0016638;GO:0016639;GO:0019676;GO:0019740;GO:0019752;GO:0032502;GO:…	K00264	hypothetical protein LSAT_1X72680 [Lactuca sativa]
Lsat_1_v5_gn_1_72700	-	-	hypothetical protein LSAT_1X72700 [Lactuca sativa]
Lsat_1_v5_gn_1_72740	-	-	hypothetical protein LSAT_1X72740 [Lactuca sativa]
Lsat_1_v5_gn_1_72761	GO:0000003;GO:0003674;GO:0003676;GO:0003677;GO:0003700;GO:0005575;GO:0005623;GO:0005634;GO:0006355;GO:0006950;GO:0007154;GO:0008150;GO:0009267;GO:0009566;GO:0009567;GO:0009888;GO:0009889;GO:0009893;GO:0009987;GO:0009991;GO:0010087;GO:0010088;GO:0010089;GO:0010468;GO:0010557;GO:0010628;GO:0016036;GO:0019222;GO:0019953;GO:0022414;GO:0031323;GO:0031325;GO:0031328;GO:0031667;GO:0031668;GO:0031669;GO:…	-	protein PHR1-LIKE 2-like [Lactuca sativa] PLY82822.1 hypothetical protein LSAT_1X72761 [Lactuca sativa] CAB4105710.1 unnamed protein product [Lactuca saligna]
Lsat_1_v5_gn_1_72781	-	-	E3 ubiquitin-protein ligase PRT1-like isoform X3 [Lactuca sativa] PLY82803.1 hypothetical protein LSAT_1X72781 [Lactuca sativa]
Lsat_1_v5_gn_1_72821	-	-	hypothetical protein LSAT_1X72821 [Lactuca sativa]
Lsat_1_v5_gn_1_72861	GO:0000302;GO:0000305;GO:0003674;GO:0003824;GO:0004362;GO:0005575;GO:0005623;GO:0005737;GO:0005777;GO:0006950;GO:0006979;GO:0008150;GO:0008152;GO:0009636;GO:0009987;GO:0010035;GO:0015036;GO:0015037;GO:0015038;GO:0016209;GO:0016491;GO:0016651;GO:0016667;GO:0016668;GO:0019725;GO:0042579;GO:0042592;GO:0043226;GO:0043227;GO:0043229;GO:0043231;GO:0045454;GO:0050794;GO:0050896;GO:0055114;GO:0065008;GO:…	K00383	glutathione reductase, cytosolic [Lactuca sativa] PLY82804.1 hypothetical protein LSAT_1X72861 [Lactuca sativa]
Lsat_1_v5_gn_1_72901	-	-	non-specific lipid-transfer protein-like [Lactuca sativa] XP_023767294.1 non-specific lipid-transfer protein-like [Lactuca sativa] XP_023767295.1 non-specific lipid-transfer protein-like [Lactuca sativa] PLY82802.1 hypothetical protein LSAT_1X72941 [Lactuca sativa] PLY82834.1 hypothetical protein LSAT_1X72901 [Lactuca sativa]
Lsat_1_v5_gn_1_72921	-	-	hypothetical protein LSAT_1X72921 [Lactuca sativa]
Lsat_1_v5_gn_1_72941	-	-	non-specific lipid-transfer protein-like [Lactuca sativa] XP_023767294.1 non-specific lipid-transfer protein-like [Lactuca sativa] XP_023767295.1 non-specific lipid-transfer protein-like [Lactuca sativa] PLY82802.1 hypothetical protein LSAT_1X72941 [Lactuca sativa] PLY82834.1 hypothetical protein LSAT_1X72901 [Lactuca sativa]
Lsat_1_v5_gn_1_72961	GO:0000003;GO:0000902;GO:0000904;GO:0003006;GO:0003674;GO:0005319;GO:0005515;GO:0005516;GO:0005575;GO:0005576;GO:0005618;GO:0005623;GO:0005737;GO:0005768;GO:0005794;GO:0005802;GO:0005886;GO:0005911;GO:0006649;GO:0006811;GO:0006820;GO:0006869;GO:0006950;GO:0007275;GO:0008150;GO:0009414;GO:0009415;GO:0009505;GO:0009506;GO:0009507;GO:0009534;GO:0009536;GO:0009579;GO:0009653;GO:0009791;GO:0009826;GO:…	-	non-specific lipid-transfer protein-like [Lactuca sativa] ABK96813.1 lipid transfer protein isoform 1.1 precursor [Lactuca sativa] PLY82821.1 hypothetical protein LSAT_1X72961 [Lactuca sativa]
Lsat_1_v5_gn_1_72981	-	-	hypothetical protein LSAT_1X72981 [Lactuca sativa]
Lsat_1_v5_gn_1_73001	GO:0000003;GO:0000902;GO:0000904;GO:0003006;GO:0006869;GO:0007275;GO:0008150;GO:0009653;GO:0009791;GO:0009826;GO:0009888;GO:0009987;GO:0010026;GO:0010154;GO:0010876;GO:0016043;GO:0022414;GO:0030154;GO:0032501;GO:0032502;GO:0032504;GO:0033036;GO:0048316;GO:0048468;GO:0048589;GO:0048608;GO:0048731;GO:0048856;GO:0048869;GO:0051179;GO:0051234;GO:0060560;GO:0061458;GO:0071702;GO:0090558	-	hypothetical protein LSAT_1X73001 [Lactuca sativa]
Lsat_1_v5_gn_1_73041	GO:0000003;GO:0000902;GO:0000904;GO:0000932;GO:0003006;GO:0005575;GO:0005623;GO:0005737;GO:0006950;GO:0006970;GO:0006996;GO:0007033;GO:0007275;GO:0008150;GO:0009507;GO:0009536;GO:0009651;GO:0009653;GO:0009725;GO:0009737;GO:0009791;GO:0009825;GO:0009845;GO:0009888;GO:0009987;GO:0010026;GO:0010033;GO:0010090;GO:0010154;GO:0016043;GO:0022414;GO:0022607;GO:0022613;GO:0022618;GO:0030154;GO:0032501;GO:…	K22262	hypothetical protein LSAT_1X73041 [Lactuca sativa]
Lsat_1_v5_gn_1_73061	-	-	-
Lsat_1_v5_gn_1_73080	GO:0003674;GO:0005509;GO:0043167;GO:0043169;GO:0046872	K13448	probable calcium-binding protein CML22 isoform X1 [Lactuca sativa] PLY82860.1 hypothetical protein LSAT_1X73080 [Lactuca sativa]
Lsat_1_v5_gn_1_73121	GO:0005575;GO:0005623;GO:0005886;GO:0006950;GO:0008150;GO:0009607;GO:0009611;GO:0009617;GO:0009725;GO:0009751;GO:0009753;GO:0009987;GO:0010033;GO:0014070;GO:0016020;GO:0032870;GO:0035690;GO:0042493;GO:0043207;GO:0046677;GO:0050896;GO:0051707;GO:0071236;GO:0071310;GO:0071395;GO:0071407;GO:0071446;GO:0071944	-	receptor like protein kinase S.2-like [Lactuca sativa] PLY82831.1 hypothetical protein LSAT_1X73121 [Lactuca sativa]
Lsat_1_v5_gn_1_73180	-	-	hypothetical protein LSAT_1X73180 [Lactuca sativa]
Lsat_1_v5_gn_1_73221	-	-	hypothetical protein LSAT_1X73221 [Lactuca sativa]
Lsat_1_v5_gn_1_73260	GO:0000145;GO:0002237;GO:0002238;GO:0003674;GO:0005515;GO:0005575;GO:0005576;GO:0005615;GO:0005623;GO:0005634;GO:0005737;GO:0005829;GO:0005886;GO:0005938;GO:0006887;GO:0006950;GO:0006952;GO:0008150;GO:0009414;GO:0009415;GO:0009607;GO:0009617;GO:0009620;GO:0009787;GO:0009789;GO:0009966;GO:0009967;GO:0009987;GO:0010033;GO:0010035;GO:0010119;GO:0010646;GO:0010647;GO:0016020;GO:0016043;GO:0016192;GO:…	K07195	hypothetical protein LSAT_1X73260 [Lactuca sativa]
Lsat_1_v5_gn_1_73280	-	-	hypothetical protein LSAT_1X73280 [Lactuca sativa]
Lsat_1_v5_gn_1_73301	-	K13165	serine/arginine repetitive matrix protein 2 isoform X1 [Lactuca sativa] PLY82812.1 hypothetical protein LSAT_1X73301 [Lactuca sativa]
Lsat_1_v5_gn_1_73320	GO:0000038;GO:0005575;GO:0005623;GO:0005737;GO:0005829;GO:0006082;GO:0006629;GO:0006631;GO:0006633;GO:0007275;GO:0008150;GO:0008152;GO:0008610;GO:0009058;GO:0009507;GO:0009534;GO:0009535;GO:0009536;GO:0009555;GO:0009579;GO:0009987;GO:0010025;GO:0010166;GO:0016020;GO:0019752;GO:0032501;GO:0032502;GO:0032787;GO:0042651;GO:0042761;GO:0043226;GO:0043227;GO:0043229;GO:0043231;GO:0044237;GO:0044249;GO:…	-	protein ECERIFERUM 26-like [Lactuca sativa] PLY82857.1 hypothetical protein LSAT_1X73320 [Lactuca sativa]
Lsat_1_v5_gn_1_73400	GO:0000038;GO:0005575;GO:0005623;GO:0005737;GO:0005829;GO:0006082;GO:0006629;GO:0006631;GO:0006633;GO:0007275;GO:0008150;GO:0008152;GO:0008610;GO:0009058;GO:0009507;GO:0009534;GO:0009535;GO:0009536;GO:0009555;GO:0009579;GO:0009987;GO:0010025;GO:0010166;GO:0016020;GO:0019752;GO:0032501;GO:0032502;GO:0032787;GO:0042651;GO:0042761;GO:0043226;GO:0043227;GO:0043229;GO:0043231;GO:0044237;GO:0044249;GO:…	-	protein ECERIFERUM 26-like [Lactuca sativa] PLY82819.1 hypothetical protein LSAT_1X73400 [Lactuca sativa]
Lsat_1_v5_gn_1_73461	GO:0003674;GO:0003824;GO:0004843;GO:0005575;GO:0005623;GO:0005634;GO:0005737;GO:0005829;GO:0006508;GO:0006807;GO:0007154;GO:0007165;GO:0008150;GO:0008152;GO:0008233;GO:0008234;GO:0009725;GO:0009753;GO:0009755;GO:0009867;GO:0009987;GO:0010033;GO:0016787;GO:0019538;GO:0019783;GO:0023052;GO:0032870;GO:0036459;GO:0043170;GO:0043226;GO:0043227;GO:0043229;GO:0043231;GO:0050794;GO:0050896;GO:0070011;GO:…	K11838	hypothetical protein LSAT_1X73461 [Lactuca sativa]
Lsat_1_v5_gn_1_73581	-	-	hypothetical protein LSAT_1X73581 [Lactuca sativa]
Lsat_1_v5_gn_1_73601	GO:0000003;GO:0003006;GO:0003674;GO:0003824;GO:0004392;GO:0004497;GO:0005509;GO:0005575;GO:0006082;GO:0006629;GO:0006631;GO:0006633;GO:0006950;GO:0006952;GO:0006996;GO:0007275;GO:0008150;GO:0008152;GO:0008610;GO:0009058;GO:0009791;GO:0009793;GO:0009987;GO:0010154;GO:0016020;GO:0016021;GO:0016043;GO:0016491;GO:0016705;GO:0019752;GO:0022414;GO:0031224;GO:0031407;GO:0031408;GO:0032501;GO:0032502;GO:…	K17991	hypothetical protein LSAT_1X73601 [Lactuca sativa]
Lsat_1_v5_gn_1_73620	-	-	hypothetical protein LSAT_1X73620 [Lactuca sativa]
Lsat_1_v5_gn_1_73681	-	K04564	hypothetical protein LSAT_1X9140 [Lactuca sativa] PLY94281.1 hypothetical protein LSAT_1X73681 [Lactuca sativa]
Lsat_1_v5_gn_1_73701	GO:0003674;GO:0003676;GO:0003677;GO:0003700;GO:0005515;GO:0005575;GO:0005623;GO:0005634;GO:0006355;GO:0006417;GO:0006950;GO:0007275;GO:0008150;GO:0009743;GO:0009744;GO:0009791;GO:0009845;GO:0009889;GO:0009890;GO:0009892;GO:0009893;GO:0009987;GO:0010033;GO:0010468;GO:0010557;GO:0010608;GO:0010628;GO:0010629;GO:0017148;GO:0019222;GO:0031323;GO:0031324;GO:0031325;GO:0031328;GO:0032055;GO:0032268;GO:…	-	bZIP transcription factor 11-like [Lactuca sativa] PLY94283.1 hypothetical protein LSAT_1X73701 [Lactuca sativa]
Lsat_1_v5_gn_1_73721	-	K04564	hypothetical protein LSAT_1X73721 [Lactuca sativa]
Lsat_1_v5_gn_1_73741	GO:0000003;GO:0003006;GO:0003674;GO:0003824;GO:0004392;GO:0004497;GO:0005509;GO:0005575;GO:0006082;GO:0006629;GO:0006631;GO:0006633;GO:0006950;GO:0006952;GO:0006996;GO:0007275;GO:0008150;GO:0008152;GO:0008610;GO:0009058;GO:0009791;GO:0009793;GO:0009987;GO:0010154;GO:0016020;GO:0016021;GO:0016043;GO:0016491;GO:0016705;GO:0019752;GO:0022414;GO:0031224;GO:0031407;GO:0031408;GO:0032501;GO:0032502;GO:…	K17991	hypothetical protein LSAT_1X73741 [Lactuca sativa]
Lsat_1_v5_gn_1_73760	-	-	hypothetical protein LSAT_1X73760 [Lactuca sativa]
Lsat_1_v5_gn_1_73780	GO:0005575;GO:0005623;GO:0005737;GO:0005739;GO:0043226;GO:0043227;GO:0043229;GO:0043231	K05605	hypothetical protein LSAT_1X73780 [Lactuca sativa]
Lsat_1_v5_gn_1_73860	-	-	hypothetical protein LSAT_1X73860 [Lactuca sativa]
Lsat_1_v5_gn_1_73881	-	-	unnamed protein product [Lactuca saligna]
Lsat_1_v5_gn_1_73901	GO:0005575;GO:0005623;GO:0005737;GO:0005829;GO:0005886;GO:0006950;GO:0006979;GO:0008150;GO:0016020;GO:0050896;GO:0071944	K19825	2-alkenal reductase (NADP(+)-dependent)-like [Lactuca sativa] PLY95124.1 hypothetical protein LSAT_1X73901 [Lactuca sativa]
Lsat_1_v5_gn_1_73921	GO:0005575;GO:0005623;GO:0005737;GO:0005829;GO:0005886;GO:0006950;GO:0006979;GO:0008150;GO:0016020;GO:0050896;GO:0071944	K19825	hypothetical protein LSAT_1X73921 [Lactuca sativa]
Lsat_1_v5_gn_1_74080	-	-	hypothetical protein LSAT_1X74080 [Lactuca sativa]
Lsat_1_v5_gn_1_74100	-	-	hypothetical protein LSAT_1X74100 [Lactuca sativa]
Lsat_1_v5_gn_1_74120	-	K01184	polygalacturonase-like [Lactuca sativa] PLY95122.1 hypothetical protein LSAT_1X74120 [Lactuca sativa]
Lsat_1_v5_gn_1_74141	-	-	uncharacterized protein LOC111885967 [Lactuca sativa] PLY70569.1 hypothetical protein LSAT_1X74141 [Lactuca sativa]
Lsat_1_v5_gn_1_74160	-	K03106	hypothetical protein GOBAR_DD26713 [Gossypium barbadense]
Lsat_1_v5_gn_1_74180	-	K21866	hypothetical protein LSAT_1X74180 [Lactuca sativa]
Lsat_1_v5_gn_1_74200	GO:0003674;GO:0003824;GO:0004672;GO:0005102;GO:0005515;GO:0005575;GO:0005623;GO:0005886;GO:0005911;GO:0006464;GO:0006468;GO:0006793;GO:0006796;GO:0006807;GO:0006950;GO:0006952;GO:0008150;GO:0008152;GO:0009506;GO:0009607;GO:0009617;GO:0009987;GO:0010941;GO:0016020;GO:0016301;GO:0016310;GO:0016740;GO:0016772;GO:0016773;GO:0019538;GO:0030054;GO:0031347;GO:0031348;GO:0033612;GO:0036211;GO:0042742;GO:…	-	hypothetical protein LSAT_1X74200 [Lactuca sativa]
Lsat_1_v5_gn_1_74220	GO:0003674;GO:0003824;GO:0006629;GO:0006643;GO:0006665;GO:0006793;GO:0006796;GO:0006807;GO:0008150;GO:0008152;GO:0008610;GO:0009058;GO:0009987;GO:0016301;GO:0016310;GO:0016740;GO:0016772;GO:0017050;GO:0030148;GO:0044237;GO:0044249;GO:0044255;GO:0046467;GO:0071704	-	sphingoid long-chain bases kinase 1 [Lactuca sativa] XP_023737988.1 sphingoid long-chain bases kinase 1 [Lactuca sativa] PLY70564.1 hypothetical protein LSAT_1X74220 [Lactuca sativa]
Lsat_1_v5_gn_1_74240	-	-	hypothetical protein LSAT_7X22760 [Lactuca sativa]
Lsat_1_v5_gn_1_74260	GO:0000003;GO:0000165;GO:0000302;GO:0002218;GO:0002253;GO:0002376;GO:0002682;GO:0002684;GO:0003002;GO:0003006;GO:0003674;GO:0003824;GO:0004672;GO:0004674;GO:0004707;GO:0005575;GO:0005623;GO:0005634;GO:0005737;GO:0005794;GO:0005802;GO:0005856;GO:0006464;GO:0006468;GO:0006725;GO:0006790;GO:0006793;GO:0006796;GO:0006807;GO:0006935;GO:0006950;GO:0006952;GO:0006955;GO:0006970;GO:0006979;GO:0007154;GO:…	K20600	hypothetical protein LSAT_1X74260 [Lactuca sativa]
Lsat_1_v5_gn_1_74301	-	K15813	hypothetical protein LSAT_1X74301 [Lactuca sativa]
Lsat_1_v5_gn_1_74321	-	K15813	hypothetical protein LSAT_1X74321 [Lactuca sativa]
Lsat_1_v5_gn_1_74341	-	K11254	Histone domain-containing protein, partial [Cephalotus follicularis] GAV63738.1 Histone domain-containing protein, partial [Cephalotus follicularis]
Lsat_1_v5_gn_1_74360	-	-	uncharacterized protein LOC111885965 [Lactuca sativa] PLY70615.1 hypothetical protein LSAT_1X74360 [Lactuca sativa] CAB4080770.1 unnamed protein product [Lactuca saligna]
Lsat_1_v5_gn_1_74380	-	-	uncharacterized protein LOC111885966 [Lactuca sativa] XP_023737974.1 uncharacterized protein LOC111885968 [Lactuca sativa] PLY70562.1 hypothetical protein LSAT_1X74380 [Lactuca sativa] PLY70612.1 hypothetical protein LSAT_1X74401 [Lactuca sativa]
Lsat_1_v5_gn_1_74401	-	-	uncharacterized protein LOC111885966 [Lactuca sativa] XP_023737974.1 uncharacterized protein LOC111885968 [Lactuca sativa] PLY70562.1 hypothetical protein LSAT_1X74380 [Lactuca sativa] PLY70612.1 hypothetical protein LSAT_1X74401 [Lactuca sativa]
Lsat_1_v5_gn_1_74440	-	-	hypothetical protein LSAT_1X74440 [Lactuca sativa]
Lsat_1_v5_gn_1_74460	-	K00079	(+)-neomenthol dehydrogenase [Lactuca sativa] PLY70595.1 hypothetical protein LSAT_1X74460 [Lactuca sativa]
Lsat_1_v5_gn_1_74540	-	-	hypothetical protein LSAT_1X74540 [Lactuca sativa]
Lsat_1_v5_gn_1_74581	-	-	protein FAM136A-like [Lactuca sativa] PLY70597.1 hypothetical protein LSAT_1X74581 [Lactuca sativa] CAB4080760.1 unnamed protein product [Lactuca saligna]
Lsat_1_v5_gn_1_74601	-	K03921	stearoyl-[acyl-carrier-protein] 9-desaturase, chloroplastic [Lactuca sativa] PLY70577.1 hypothetical protein LSAT_1X74601 [Lactuca sativa]
Lsat_1_v5_gn_1_74661	GO:0005575;GO:0005618;GO:0005623;GO:0030312;GO:0071944	-	KIN14B-interacting protein At4g14310 [Lactuca sativa]
Lsat_1_v5_gn_1_74681	-	-	hypothetical protein LSAT_1X74681 [Lactuca sativa]
Lsat_1_v5_gn_1_74701	-	-	hypothetical protein LSAT_1X74701 [Lactuca sativa]
Lsat_1_v5_gn_1_74741	-	-	hypothetical protein LSAT_1X74741 [Lactuca sativa]
Lsat_1_v5_gn_1_74780	-	-	transcription factor bHLH153 [Lactuca sativa] PLY70555.1 hypothetical protein LSAT_1X74780 [Lactuca sativa]
Lsat_1_v5_gn_1_74860	-	-	hypothetical protein LSAT_1X74860 [Lactuca sativa]
Lsat_1_v5_gn_1_74881	-	-	hypothetical protein LSAT_1X74881 [Lactuca sativa] PLY72174.1 hypothetical protein LSAT_7X38801 [Lactuca sativa]
Lsat_1_v5_gn_1_74900	-	K12855	protein STABILIZED1 [Lactuca sativa] PLY70581.1 hypothetical protein LSAT_1X74900 [Lactuca sativa]
Lsat_1_v5_gn_1_74920	-	-	selenoprotein F [Lactuca sativa] XP_023737937.1 selenoprotein F [Lactuca sativa] XP_023737938.1 selenoprotein F [Lactuca sativa] PLY70563.1 hypothetical protein LSAT_1X74920 [Lactuca sativa]
Lsat_1_v5_gn_1_74961	GO:0005575;GO:0005623;GO:0005737;GO:0005783;GO:0006950;GO:0006952;GO:0008150;GO:0009607;GO:0009620;GO:0012505;GO:0043207;GO:0043226;GO:0043227;GO:0043229;GO:0043231;GO:0050832;GO:0050896;GO:0051707;GO:0098542	K11968	hypothetical protein LSAT_1X74961 [Lactuca sativa]
Lsat_1_v5_gn_1_74980	-	-	hypothetical protein LSAT_1X74980 [Lactuca sativa]
Lsat_1_v5_gn_1_75001	-	-	hypothetical protein LSAT_1X75001 [Lactuca sativa]
Lsat_1_v5_gn_1_75020	-	-	protein IQ-DOMAIN 14-like [Lactuca sativa] PLY70591.1 hypothetical protein LSAT_1X75020 [Lactuca sativa]
Lsat_1_v5_gn_1_75060	-	-	hypothetical protein LSAT_1X75060 [Lactuca sativa]
Lsat_1_v5_gn_1_75080	GO:0005575;GO:0005623;GO:0005634;GO:0006355;GO:0008150;GO:0009889;GO:0009893;GO:0010029;GO:0010030;GO:0010468;GO:0010557;GO:0010628;GO:0019222;GO:0031323;GO:0031325;GO:0031328;GO:0043226;GO:0043227;GO:0043229;GO:0043231;GO:0045893;GO:0048582;GO:0050793;GO:0050794;GO:0051094;GO:0051171;GO:0051173;GO:0051252;GO:0080090;GO:1900140;GO:1902680;GO:1903506;GO:1903508;GO:2000026;GO:2001141	-	transcription factor GTE1-like [Lactuca sativa] PLY70573.1 hypothetical protein LSAT_1X75080 [Lactuca sativa]
Lsat_1_v5_gn_1_75101	-	-	hypothetical protein LSAT_1X75101 [Lactuca sativa]
Lsat_1_v5_gn_1_75121	GO:0000243;GO:0000375;GO:0000398;GO:0003674;GO:0003676;GO:0003723;GO:0003727;GO:0003729;GO:0005575;GO:0005623;GO:0005634;GO:0005654;GO:0005681;GO:0005684;GO:0006139;GO:0006396;GO:0006397;GO:0006725;GO:0006807;GO:0006913;GO:0008150;GO:0008152;GO:0008187;GO:0008380;GO:0009987;GO:0010467;GO:0016070;GO:0016071;GO:0016604;GO:0016607;GO:0030628;GO:0031974;GO:0031981;GO:0032386;GO:0032388;GO:0032879;GO:…	K12837	splicing factor U2AF 65 kDa subunit [Lactuca sativa] XP_023737920.1 splicing factor U2AF 65 kDa subunit [Lactuca sativa] PLY70575.1 hypothetical protein LSAT_1X75121 [Lactuca sativa]
Lsat_1_v5_gn_1_75161	GO:0003674;GO:0003824;GO:0008824;GO:0016829;GO:0016840	K01725	cyanate hydratase [Lactuca sativa] PLY70610.1 hypothetical protein LSAT_1X75161 [Lactuca sativa]
Lsat_1_v5_gn_1_75181	-	-	uncharacterized protein LOC111885950 [Lactuca sativa] PLY70598.1 hypothetical protein LSAT_1X75181 [Lactuca sativa]
Lsat_1_v5_gn_1_75200	-	-	hypothetical protein LSAT_1X75200 [Lactuca sativa]
Lsat_1_v5_gn_1_75221	-	-	hypothetical protein LSAT_1X75221 [Lactuca sativa]
Lsat_1_v5_gn_1_75240	GO:0002376;GO:0003674;GO:0003676;GO:0003723;GO:0003824;GO:0004518;GO:0004519;GO:0004521;GO:0004525;GO:0004540;GO:0005575;GO:0005623;GO:0005634;GO:0005737;GO:0006139;GO:0006259;GO:0006396;GO:0006725;GO:0006807;GO:0006950;GO:0006952;GO:0006955;GO:0008150;GO:0008152;GO:0009607;GO:0009615;GO:0009616;GO:0009892;GO:0009987;GO:0010033;GO:0010216;GO:0010267;GO:0010467;GO:0010468;GO:0010608;GO:0010629;GO:…	K11592	hypothetical protein LSAT_1X75240 [Lactuca sativa]
Lsat_1_v5_gn_1_75260	GO:0000902;GO:0003674;GO:0003779;GO:0005198;GO:0005200;GO:0005515;GO:0005575;GO:0005623;GO:0005856;GO:0005885;GO:0006996;GO:0007010;GO:0007015;GO:0008064;GO:0008092;GO:0008150;GO:0008360;GO:0009653;GO:0009987;GO:0010638;GO:0015629;GO:0016043;GO:0022603;GO:0022604;GO:0022607;GO:0030029;GO:0030030;GO:0030031;GO:0030036;GO:0030832;GO:0030833;GO:0030838;GO:0030865;GO:0030866;GO:0031334;GO:0032273;GO:…	K05758	hypothetical protein LSAT_1X75260 [Lactuca sativa]
Lsat_1_v5_gn_1_75280	-	-	hypothetical protein LSAT_1X75280 [Lactuca sativa]
Lsat_1_v5_gn_1_75300	-	-	protein PROTON GRADIENT REGULATION 5, chloroplastic-like [Lactuca sativa] PLY70566.1 hypothetical protein LSAT_1X75300 [Lactuca sativa]
Lsat_1_v5_gn_1_75340	-	-	hypothetical protein LSAT_1X75340 [Lactuca sativa]
Lsat_1_v5_gn_1_75420	GO:0000228;GO:0000775;GO:0000785;GO:0000790;GO:0000792;GO:0003674;GO:0003824;GO:0005575;GO:0005623;GO:0005634;GO:0005694;GO:0005720;GO:0006139;GO:0006259;GO:0006304;GO:0006306;GO:0006325;GO:0006464;GO:0006479;GO:0006725;GO:0006807;GO:0006996;GO:0008150;GO:0008152;GO:0008168;GO:0008276;GO:0009294;GO:0009892;GO:0009987;GO:0010468;GO:0010629;GO:0016043;GO:0016070;GO:0016458;GO:0016569;GO:0016570;GO:…	K11420	histone-lysine N-methyltransferase family member SUVH9-like [Lactuca sativa] PLY70583.1 hypothetical protein LSAT_1X75420 [Lactuca sativa]
Lsat_1_v5_gn_1_75441	-	-	uncharacterized protein LOC111885969 [Lactuca sativa] PLY70602.1 hypothetical protein LSAT_1X75441 [Lactuca sativa]
Lsat_1_v5_gn_1_75460	GO:0003674;GO:0003824;GO:0005575;GO:0005623;GO:0005737;GO:0006082;GO:0006139;GO:0006399;GO:0006520;GO:0006725;GO:0006807;GO:0008150;GO:0008152;GO:0009507;GO:0009532;GO:0009536;GO:0009570;GO:0009987;GO:0016070;GO:0016874;GO:0016879;GO:0016884;GO:0019752;GO:0034641;GO:0034660;GO:0043039;GO:0043170;GO:0043226;GO:0043227;GO:0043229;GO:0043231;GO:0044237;GO:0044281;GO:0046483;GO:0050567;GO:0070681;GO:…	K02434	hypothetical protein LSAT_1X75460 [Lactuca sativa]
Lsat_1_v5_gn_1_75501	-	K08497	uncharacterized protein LOC111885930 [Lactuca sativa] PLY70588.1 hypothetical protein LSAT_1X75501 [Lactuca sativa]
Lsat_1_v5_gn_1_75540	-	K01703	hypothetical protein LSAT_1X75540 [Lactuca sativa]
Lsat_1_v5_gn_1_75561	GO:0003002;GO:0003674;GO:0003700;GO:0005575;GO:0005623;GO:0005634;GO:0006355;GO:0007275;GO:0007389;GO:0008150;GO:0009725;GO:0009733;GO:0009880;GO:0009889;GO:0009890;GO:0009892;GO:0010033;GO:0010051;GO:0010468;GO:0010629;GO:0019222;GO:0022622;GO:0031323;GO:0031324;GO:0032501;GO:0032502;GO:0043226;GO:0043227;GO:0043229;GO:0043231;GO:0045892;GO:0048364;GO:0048523;GO:0048731;GO:0048856;GO:0050794;GO:…	K14484	hypothetical protein LSAT_1X75561 [Lactuca sativa]
Lsat_1_v5_gn_1_75580	-	-	uncharacterized protein LOC111885920 [Lactuca sativa] PLY70585.1 hypothetical protein LSAT_1X75580 [Lactuca sativa]
Lsat_1_v5_gn_1_75601	GO:0003674;GO:0003676;GO:0003723;GO:0003729;GO:0005575;GO:0005623;GO:0005737;GO:0006464;GO:0006508;GO:0006807;GO:0006914;GO:0008150;GO:0008152;GO:0009056;GO:0009987;GO:0010494;GO:0016236;GO:0016579;GO:0019538;GO:0032386;GO:0032879;GO:0032991;GO:0034517;GO:0035770;GO:0035973;GO:0036211;GO:0036464;GO:0043021;GO:0043170;GO:0043226;GO:0043229;GO:0043412;GO:0044237;GO:0044248;GO:0044260;GO:0044267;GO:…	-	putative G3BP-like protein isoform X2 [Lactuca sativa] PLY70609.1 hypothetical protein LSAT_1X75601 [Lactuca sativa]
Lsat_1_v5_gn_1_75620	-	-	nuclear receptor coactivator 7-like isoform X1 [Lactuca sativa] PLY70592.1 hypothetical protein LSAT_1X75620 [Lactuca sativa]
Lsat_1_v5_gn_1_75641	GO:0000151;GO:0000209;GO:0000349;GO:0000375;GO:0000393;GO:0000398;GO:0000974;GO:0003674;GO:0003824;GO:0004842;GO:0005575;GO:0005618;GO:0005623;GO:0005634;GO:0005681;GO:0005684;GO:0005730;GO:0005737;GO:0006139;GO:0006396;GO:0006397;GO:0006464;GO:0006725;GO:0006807;GO:0006950;GO:0006952;GO:0008150;GO:0008152;GO:0008380;GO:0009507;GO:0009536;GO:0009607;GO:0009617;GO:0009987;GO:0010035;GO:0010038;GO:…	K10599	pre-mRNA-processing factor 19-like [Lactuca sativa] PLY70571.1 hypothetical protein LSAT_1X75641 [Lactuca sativa]
Lsat_1_v5_gn_1_75661	GO:0005575;GO:0005623;GO:0005634;GO:0008150;GO:0009314;GO:0009416;GO:0009909;GO:0043226;GO:0043227;GO:0043229;GO:0043231;GO:0048831;GO:0050793;GO:0050896;GO:2000026;GO:2000241	-	hypothetical protein LSAT_1X75661 [Lactuca sativa]
Lsat_1_v5_gn_1_75680	-	K02894	ribosomal protein L17-like protein [Solanum tuberosum] NP_001296814.1 60S ribosomal protein L23 [Solanum lycopersicum] XP_002301852.1 60S ribosomal protein L23 [Populus trichocarpa] XP_002312599.1 60S ribosomal protein L23 [Populus trichocarpa] XP_002315585.1 60S ribosomal protein L23 [Populus trichocarpa] XP_003570378.1 60S ribosomal protein L23 [Brachypodium distachyon] XP_003574026.1 60S ribos…
Lsat_1_v5_gn_1_75701	GO:0005575;GO:0005623;GO:0005737;GO:0005829;GO:0005886;GO:0005911;GO:0009506;GO:0009507;GO:0009536;GO:0016020;GO:0030054;GO:0043226;GO:0043227;GO:0043229;GO:0043231;GO:0055044;GO:0071944	K17267	hypothetical protein LSAT_1X75701 [Lactuca sativa]
Lsat_1_v5_gn_1_75741	GO:0000003;GO:0003006;GO:0003674;GO:0003824;GO:0004392;GO:0004497;GO:0005509;GO:0005575;GO:0006082;GO:0006629;GO:0006631;GO:0006633;GO:0006950;GO:0006952;GO:0006996;GO:0007275;GO:0008150;GO:0008152;GO:0008610;GO:0009058;GO:0009791;GO:0009793;GO:0009987;GO:0010154;GO:0016020;GO:0016021;GO:0016043;GO:0016491;GO:0016705;GO:0019752;GO:0022414;GO:0031224;GO:0031407;GO:0031408;GO:0032501;GO:0032502;GO:…	K17991	probable peroxygenase 3 [Lactuca sativa] PLY70587.1 hypothetical protein LSAT_1X75741 [Lactuca sativa]
Lsat_1_v5_gn_1_75781	GO:0005575;GO:0005623;GO:0005737;GO:0006091;GO:0008150;GO:0008152;GO:0009507;GO:0009532;GO:0009534;GO:0009535;GO:0009536;GO:0009570;GO:0009579;GO:0009987;GO:0010207;GO:0010287;GO:0015979;GO:0016020;GO:0016043;GO:0019684;GO:0022607;GO:0034622;GO:0042651;GO:0043226;GO:0043227;GO:0043229;GO:0043231;GO:0044237;GO:0055035;GO:0065003	K02704	hypothetical protein LSAT_1X75781 [Lactuca sativa]
Lsat_1_v5_gn_1_75801	-	-	hypothetical protein LSAT_1X75801 [Lactuca sativa]
Lsat_1_v5_gn_1_75900	-	K19525	hypothetical protein LSAT_1X75900 [Lactuca sativa]
Lsat_1_v5_gn_1_75941	-	K09873	probable aquaporin TIP-type [Lactuca sativa] PLY70574.1 hypothetical protein LSAT_1X75941 [Lactuca sativa]
Lsat_1_v5_gn_1_75961	-	K09873	probable aquaporin TIP-type [Lactuca sativa] PLY70611.1 hypothetical protein LSAT_1X75961 [Lactuca sativa]
Lsat_1_v5_gn_1_76001	-	K09422	myb-related protein 340-like [Lactuca sativa] PLY72930.1 hypothetical protein LSAT_1X76001 [Lactuca sativa]
Lsat_1_v5_gn_1_76041	-	-	probable folate-biopterin transporter 8, chloroplastic isoform X1 [Lactuca sativa] PLY72937.1 hypothetical protein LSAT_1X76041 [Lactuca sativa]
Lsat_1_v5_gn_1_76060	-	-	pentatricopeptide repeat-containing protein At5g16860-like [Lactuca sativa] PLY72932.1 hypothetical protein LSAT_1X76060 [Lactuca sativa]
Lsat_1_v5_gn_1_76101	-	-	haloacid dehalogenase-like hydrolase domain-containing protein At2g33255 [Lactuca sativa] PLY72936.1 hypothetical protein LSAT_1X76101 [Lactuca sativa] CAB4080696.1 unnamed protein product [Lactuca saligna]
Lsat_1_v5_gn_1_76121	GO:0000228;GO:0003674;GO:0003824;GO:0003916;GO:0003917;GO:0005575;GO:0005623;GO:0005634;GO:0005657;GO:0005694;GO:0005730;GO:0006139;GO:0006259;GO:0006260;GO:0006265;GO:0006325;GO:0006338;GO:0006725;GO:0006807;GO:0006996;GO:0007059;GO:0008150;GO:0008152;GO:0009058;GO:0009059;GO:0009987;GO:0016020;GO:0016043;GO:0016853;GO:0031298;GO:0031974;GO:0031981;GO:0032991;GO:0034641;GO:0034645;GO:0043170;GO:…	K03163	hypothetical protein LSAT_1X76121 [Lactuca sativa]
Lsat_1_v5_gn_1_76140	GO:0003674;GO:0003824;GO:0004175;GO:0005575;GO:0005623;GO:0005737;GO:0005739;GO:0006508;GO:0006807;GO:0008150;GO:0008152;GO:0008233;GO:0009579;GO:0016787;GO:0019538;GO:0031977;GO:0043170;GO:0043226;GO:0043227;GO:0043229;GO:0043231;GO:0070011;GO:0071704	K03797	carboxyl-terminal-processing peptidase 2, chloroplastic [Lactuca sativa] PLY72929.1 hypothetical protein LSAT_1X76140 [Lactuca sativa]
Lsat_1_v5_gn_1_76160	-	-	hypothetical protein LSAT_1X76160 [Lactuca sativa]
Lsat_1_v5_gn_1_76180	GO:0000146;GO:0000166;GO:0000331;GO:0003674;GO:0003774;GO:0003779;GO:0003824;GO:0005515;GO:0005524;GO:0005575;GO:0005623;GO:0005737;GO:0005773;GO:0005856;GO:0008092;GO:0008144;GO:0008150;GO:0009987;GO:0015629;GO:0016462;GO:0016787;GO:0016817;GO:0016818;GO:0016887;GO:0017076;GO:0017111;GO:0030029;GO:0030048;GO:0030554;GO:0030898;GO:0031410;GO:0031982;GO:0032553;GO:0032555;GO:0032559;GO:0033275;GO:…	K10357	hypothetical protein LSAT_1X76180 [Lactuca sativa]
Lsat_1_v5_gn_1_76201	GO:0000038;GO:0005575;GO:0005623;GO:0005737;GO:0005829;GO:0006082;GO:0006629;GO:0006631;GO:0006633;GO:0007275;GO:0008150;GO:0008152;GO:0008610;GO:0009058;GO:0009507;GO:0009534;GO:0009535;GO:0009536;GO:0009555;GO:0009579;GO:0009987;GO:0010025;GO:0010166;GO:0016020;GO:0019752;GO:0032501;GO:0032502;GO:0032787;GO:0042651;GO:0042761;GO:0043226;GO:0043227;GO:0043229;GO:0043231;GO:0044237;GO:0044249;GO:…	-	hypothetical protein LSAT_1X76201 [Lactuca sativa]
Lsat_1_v5_gn_1_76220	-	-	hypothetical protein LSAT_1X76220 [Lactuca sativa]
Lsat_1_v5_gn_1_76240	-	-	hypothetical protein LSAT_1X76240 [Lactuca sativa]
Lsat_1_v5_gn_1_76260	-	-	hypothetical protein LSAT_1X76260 [Lactuca sativa]
Lsat_1_v5_gn_1_76300	-	-	hypothetical protein LSAT_1X76300 [Lactuca sativa]
Lsat_1_v5_gn_1_76340	GO:0005575;GO:0005623;GO:0005737;GO:0005829;GO:0005886;GO:0006950;GO:0006979;GO:0008150;GO:0016020;GO:0050896;GO:0071944	K19825	2-alkenal reductase (NADP(+)-dependent)-like [Lactuca sativa] PLY95135.1 hypothetical protein LSAT_1X76340 [Lactuca sativa]
Lsat_1_v5_gn_1_76380	GO:0005575;GO:0005623;GO:0005737;GO:0005829;GO:0005886;GO:0006950;GO:0006979;GO:0008150;GO:0016020;GO:0050896;GO:0071944	K19825	2-alkenal reductase (NADP(+)-dependent)-like [Lactuca sativa] PLY95088.1 hypothetical protein LSAT_1X76380 [Lactuca sativa]
Lsat_1_v5_gn_1_76460	GO:0005575;GO:0005623;GO:0005737;GO:0005829;GO:0005886;GO:0006950;GO:0006979;GO:0008150;GO:0016020;GO:0050896;GO:0071944	K19825	hypothetical protein LSAT_1X76460 [Lactuca sativa]
Lsat_1_v5_gn_1_76480	GO:0002376;GO:0003674;GO:0003824;GO:0004672;GO:0004674;GO:0004712;GO:0005575;GO:0005623;GO:0005737;GO:0005783;GO:0005886;GO:0006464;GO:0006468;GO:0006793;GO:0006796;GO:0006807;GO:0006950;GO:0006952;GO:0006955;GO:0006970;GO:0007154;GO:0007165;GO:0008150;GO:0008152;GO:0009898;GO:0009987;GO:0012505;GO:0016020;GO:0016301;GO:0016310;GO:0016740;GO:0016772;GO:0016773;GO:0019538;GO:0023052;GO:0035556;GO:…	-	integrin-linked protein kinase 1-like [Lactuca sativa] PLY95145.1 hypothetical protein LSAT_1X76480 [Lactuca sativa]
Lsat_1_v5_gn_1_76500	-	K17800	hypothetical protein LSAT_1X76500 [Lactuca sativa]
Lsat_1_v5_gn_1_76521	GO:0003674;GO:0003779;GO:0005515;GO:0005575;GO:0005618;GO:0005623;GO:0005886;GO:0006996;GO:0007010;GO:0007015;GO:0008064;GO:0008092;GO:0008150;GO:0009987;GO:0010638;GO:0016020;GO:0016043;GO:0030029;GO:0030036;GO:0030312;GO:0030832;GO:0030833;GO:0030834;GO:0030835;GO:0030837;GO:0030838;GO:0031333;GO:0031334;GO:0032272;GO:0032273;GO:0032535;GO:0032956;GO:0032970;GO:0033043;GO:0043242;GO:0043244;GO:…	K02184	formin-like protein 2 [Lactuca sativa] PLY95090.1 hypothetical protein LSAT_1X76521 [Lactuca sativa]
Lsat_1_v5_gn_1_76540	-	-	hypothetical protein LSAT_1X76540 [Lactuca sativa]
Lsat_1_v5_gn_1_76580	GO:0000323;GO:0005575;GO:0005623;GO:0005737;GO:0005764;GO:0005773;GO:0043226;GO:0043227;GO:0043229;GO:0043231	K01191	hypothetical protein LSAT_1X76580 [Lactuca sativa]
Lsat_1_v5_gn_1_76640	GO:0005575;GO:0005576;GO:0005618;GO:0005623;GO:0030312;GO:0071944	K01184	polygalacturonase-like [Lactuca sativa] PLY95097.1 hypothetical protein LSAT_1X76640 [Lactuca sativa]
Lsat_1_v5_gn_1_76680	GO:0005575;GO:0005576;GO:0005618;GO:0005623;GO:0030312;GO:0071944	K01184	hypothetical protein LSAT_1X76680 [Lactuca sativa]
Lsat_1_v5_gn_1_76700	-	K01184	polygalacturonase-like [Lactuca sativa] PLY95079.1 hypothetical protein LSAT_1X76700 [Lactuca sativa]
Lsat_1_v5_gn_1_76760	-	-	hypothetical protein LSAT_1X76760 [Lactuca sativa]
Lsat_1_v5_gn_1_76820	-	K01184	hypothetical protein LSAT_1X76820 [Lactuca sativa]
Lsat_1_v5_gn_1_76940	GO:0005575;GO:0005623;GO:0005737;GO:0005783;GO:0005886;GO:0012505;GO:0016020;GO:0043226;GO:0043227;GO:0043229;GO:0043231;GO:0071944	-	ankyrin repeat-containing protein At5g02620-like [Lactuca sativa] PLY95100.1 hypothetical protein LSAT_1X76940 [Lactuca sativa]
Lsat_1_v5_gn_1_76961	GO:0000003;GO:0003674;GO:0003824;GO:0005575;GO:0005623;GO:0005634;GO:0005975;GO:0006066;GO:0006793;GO:0006796;GO:0006950;GO:0007154;GO:0007165;GO:0007275;GO:0007584;GO:0008150;GO:0008152;GO:0009056;GO:0009314;GO:0009416;GO:0009606;GO:0009611;GO:0009629;GO:0009630;GO:0009637;GO:0009725;GO:0009737;GO:0009743;GO:0009756;GO:0009846;GO:0009856;GO:0009888;GO:0009987;GO:0009991;GO:0010033;GO:0010087;GO:…	K20279	type I inositol polyphosphate 5-phosphatase 13 isoform X1 [Lactuca sativa] PLY95127.1 hypothetical protein LSAT_1X76961 [Lactuca sativa]
Lsat_1_v5_gn_1_76981	-	-	uncharacterized protein LOC111899371 [Lactuca sativa] PLY95157.1 hypothetical protein LSAT_1X76981 [Lactuca sativa]
Lsat_1_v5_gn_1_77001	GO:0003674;GO:0003676;GO:0003723;GO:0003729;GO:0097159;GO:1901363	K15191	hypothetical protein LSAT_1X77001 [Lactuca sativa]
Lsat_1_v5_gn_1_77020	-	-	hypothetical protein LSAT_1X77020 [Lactuca sativa]
Lsat_1_v5_gn_1_77061	GO:0003674;GO:0003824;GO:0004553;GO:0004649;GO:0006282;GO:0006950;GO:0006952;GO:0006970;GO:0006974;GO:0006979;GO:0008150;GO:0009414;GO:0009415;GO:0009607;GO:0009620;GO:0009987;GO:0010035;GO:0010118;GO:0016787;GO:0016798;GO:0019222;GO:0031323;GO:0043207;GO:0050794;GO:0050832;GO:0050896;GO:0051052;GO:0051171;GO:0051707;GO:0080090;GO:0080135;GO:0090332;GO:0098542;GO:2001020	K07759	poly(ADP-ribose) glycohydrolase 1-like isoform X1 [Lactuca sativa] PLY95108.1 hypothetical protein LSAT_1X77061 [Lactuca sativa]
Lsat_1_v5_gn_1_77081	-	-	hypothetical protein LSAT_1X77081 [Lactuca sativa]
Lsat_1_v5_gn_1_77120	-	-	hypothetical protein LSAT_1X77120 [Lactuca sativa]
Lsat_1_v5_gn_1_77140	-	-	hypothetical protein LSAT_1X77140 [Lactuca sativa]
Lsat_1_v5_gn_1_77161	-	-	hypothetical protein LSAT_1X77161 [Lactuca sativa]
Lsat_1_v5_gn_1_77181	-	-	-
Lsat_1_v5_gn_1_77261	-	K17255	guanosine nucleotide diphosphate dissociation inhibitor 1 [Lactuca sativa] PLY95106.1 hypothetical protein LSAT_1X77261 [Lactuca sativa]
Lsat_1_v5_gn_1_77280	-	-	hypothetical protein LSAT_1X77280 [Lactuca sativa]
Lsat_1_v5_gn_1_77301	-	-	hypothetical protein LSAT_1X77301 [Lactuca sativa]
Lsat_1_v5_gn_1_77321	-	-	hypothetical protein LSAT_1X77321 [Lactuca sativa]
Lsat_1_v5_gn_1_77340	GO:0000003;GO:0002376;GO:0002520;GO:0002682;GO:0003006;GO:0003674;GO:0003676;GO:0003677;GO:0003682;GO:0003824;GO:0005515;GO:0005575;GO:0005623;GO:0005634;GO:0005654;GO:0006139;GO:0006325;GO:0006351;GO:0006355;GO:0006464;GO:0006479;GO:0006725;GO:0006807;GO:0006950;GO:0006974;GO:0006996;GO:0007275;GO:0008013;GO:0008150;GO:0008152;GO:0008168;GO:0008170;GO:0008276;GO:0008284;GO:0008757;GO:0009058;GO:…	K14964	hypothetical protein LSAT_1X77340 [Lactuca sativa]
Lsat_1_v5_gn_1_77381	-	K15813	hypothetical protein LSAT_1X77381 [Lactuca sativa]
Lsat_1_v5_gn_1_77401	-	K15813	hypothetical protein LSAT_1X77401 [Lactuca sativa]
Lsat_1_v5_gn_1_77441	-	-	APO protein 4, mitochondrial [Lactuca sativa] XP_023737945.1 APO protein 4, mitochondrial [Lactuca sativa] XP_023737946.1 APO protein 4, mitochondrial [Lactuca sativa] PLY70604.1 hypothetical protein LSAT_1X77441 [Lactuca sativa]
Lsat_1_v5_gn_1_77480	-	K17991	probable peroxygenase 3 [Lactuca sativa] PLY70568.1 hypothetical protein LSAT_1X77480 [Lactuca sativa]
Lsat_1_v5_gn_1_77501	-	-	hypothetical protein LSAT_1X77501 [Lactuca sativa]
Lsat_1_v5_gn_1_77520	-	-	protein FAR1-RELATED SEQUENCE 1-like isoform X1 [Lactuca sativa] XP_023751006.1 protein FAR1-RELATED SEQUENCE 1-like isoform X1 [Lactuca sativa] PLY95154.1 hypothetical protein LSAT_1X77520 [Lactuca sativa]
Lsat_1_v5_gn_1_77541	-	-	uncharacterized protein LOC111899393 [Lactuca sativa] PLY95083.1 hypothetical protein LSAT_1X77541 [Lactuca sativa] CAB4080845.1 unnamed protein product [Lactuca saligna]
Lsat_1_v5_gn_1_77560	-	-	hypothetical protein LSAT_1X77560 [Lactuca sativa]
Lsat_1_v5_gn_1_77581	GO:0005575;GO:0005623;GO:0005737;GO:0005783;GO:0005789;GO:0006355;GO:0006357;GO:0007275;GO:0007399;GO:0008150;GO:0009889;GO:0009966;GO:0009968;GO:0010468;GO:0010646;GO:0012505;GO:0016020;GO:0019222;GO:0023051;GO:0023057;GO:0031323;GO:0032501;GO:0032502;GO:0032925;GO:0032926;GO:0042175;GO:0043226;GO:0043227;GO:0043229;GO:0043231;GO:0048483;GO:0048484;GO:0048523;GO:0048731;GO:0048856;GO:0050793;GO:…	-	nicalin-1 [Lactuca sativa] PLY95133.1 hypothetical protein LSAT_1X77581 [Lactuca sativa]
Lsat_1_v5_gn_1_77600	-	-	hypothetical protein LSAT_1X77600 [Lactuca sativa]
Lsat_1_v5_gn_1_77620	-	K18182	uncharacterized protein LOC111899397 [Lactuca sativa] PLY95082.1 hypothetical protein LSAT_1X77620 [Lactuca sativa]
Lsat_1_v5_gn_1_77640	-	-	uncharacterized protein At2g34460, chloroplastic [Lactuca sativa] PLY95151.1 hypothetical protein LSAT_1X77640 [Lactuca sativa]
Lsat_1_v5_gn_1_77661	GO:0000003;GO:0000506;GO:0000902;GO:0000904;GO:0003006;GO:0003674;GO:0003824;GO:0005575;GO:0005623;GO:0005737;GO:0005783;GO:0005789;GO:0006464;GO:0006497;GO:0006505;GO:0006506;GO:0006629;GO:0006643;GO:0006644;GO:0006650;GO:0006661;GO:0006664;GO:0006793;GO:0006796;GO:0006807;GO:0008150;GO:0008152;GO:0008194;GO:0008375;GO:0008610;GO:0008654;GO:0009058;GO:0009059;GO:0009247;GO:0009653;GO:0009826;GO:…	K03857	hypothetical protein LSAT_1X77661 [Lactuca sativa]
Lsat_1_v5_gn_1_77681	-	K00858	NAD(H) kinase 1-like [Lactuca sativa] PLY95146.1 hypothetical protein LSAT_1X77681 [Lactuca sativa]
Lsat_1_v5_gn_1_77700	GO:0003674;GO:0003676;GO:0003723;GO:0003743;GO:0003824;GO:0003924;GO:0005575;GO:0005623;GO:0005737;GO:0005829;GO:0005850;GO:0006412;GO:0006413;GO:0006518;GO:0006807;GO:0008135;GO:0008150;GO:0008152;GO:0009058;GO:0009059;GO:0009987;GO:0010467;GO:0016462;GO:0016787;GO:0016817;GO:0016818;GO:0017111;GO:0019538;GO:0032991;GO:0034641;GO:0034645;GO:0043043;GO:0043170;GO:0043603;GO:0043604;GO:0044237;GO:…	K03242	eukaryotic translation initiation factor 2 subunit gamma-like [Lactuca sativa] PLY95144.1 hypothetical protein LSAT_1X77700 [Lactuca sativa] CAB4080853.1 unnamed protein product [Lactuca saligna]
Lsat_1_v5_gn_1_77721	-	-	hypothetical protein LSAT_1X77721 [Lactuca sativa]
Lsat_1_v5_gn_1_77761	GO:0003674;GO:0003712;GO:0003713;GO:0005515;GO:0005575;GO:0005623;GO:0005634;GO:0005654;GO:0005667;GO:0005669;GO:0006139;GO:0006351;GO:0006352;GO:0006366;GO:0006367;GO:0006725;GO:0006807;GO:0008134;GO:0008150;GO:0008152;GO:0009058;GO:0009059;GO:0009889;GO:0009893;GO:0009987;GO:0010467;GO:0010557;GO:0016043;GO:0016070;GO:0016591;GO:0019222;GO:0019438;GO:0022607;GO:0030880;GO:0031323;GO:0031325;GO:…	K03135	hypothetical protein LSAT_1X77761 [Lactuca sativa]
Lsat_1_v5_gn_1_77780	GO:0000272;GO:0003674;GO:0003824;GO:0004553;GO:0005575;GO:0005576;GO:0005623;GO:0005886;GO:0005975;GO:0005976;GO:0006073;GO:0006074;GO:0006950;GO:0006952;GO:0008150;GO:0008152;GO:0008422;GO:0009056;GO:0009251;GO:0009607;GO:0009620;GO:0009987;GO:0015926;GO:0016020;GO:0016052;GO:0016787;GO:0016798;GO:0030246;GO:0030247;GO:0031224;GO:0031225;GO:0031226;GO:0042973;GO:0043170;GO:0043207;GO:0044042;GO:…	-	hypothetical protein LSAT_1X77780 [Lactuca sativa]
Lsat_1_v5_gn_1_77800	GO:0003674;GO:0003700;GO:0005575;GO:0005623;GO:0005634;GO:0005737;GO:0005829;GO:0006355;GO:0008150;GO:0009889;GO:0010468;GO:0019222;GO:0031323;GO:0043226;GO:0043227;GO:0043229;GO:0043231;GO:0050794;GO:0051171;GO:0051252;GO:0080090;GO:0140110;GO:1903506;GO:2001141	-	hypothetical protein LSAT_1X77800 [Lactuca sativa]
Lsat_1_v5_gn_1_77821	GO:0000166;GO:0003674;GO:0003824;GO:0004174;GO:0005575;GO:0005623;GO:0005737;GO:0005739;GO:0005740;GO:0005743;GO:0005759;GO:0006082;GO:0006091;GO:0006520;GO:0006551;GO:0006552;GO:0006629;GO:0006631;GO:0006635;GO:0006807;GO:0006950;GO:0006979;GO:0008150;GO:0008152;GO:0009055;GO:0009056;GO:0009062;GO:0009063;GO:0009081;GO:0009083;GO:0009314;GO:0009416;GO:0009642;GO:0009646;GO:0009987;GO:0015980;GO:…	K00311	electron transfer flavoprotein-ubiquinone oxidoreductase, mitochondrial isoform X1 [Lactuca sativa] PLY95093.1 hypothetical protein LSAT_1X77821 [Lactuca sativa]
Lsat_1_v5_gn_1_77841	GO:0003674;GO:0003824;GO:0005575;GO:0005623;GO:0005737;GO:0005783;GO:0007275;GO:0008150;GO:0009555;GO:0009653;GO:0009987;GO:0010208;GO:0010584;GO:0012505;GO:0016020;GO:0016043;GO:0016787;GO:0016788;GO:0022607;GO:0030198;GO:0032501;GO:0032502;GO:0043062;GO:0043226;GO:0043227;GO:0043229;GO:0043231;GO:0045229;GO:0048229;GO:0048646;GO:0048856;GO:0048869;GO:0085029	K21407	protein STRICTOSIDINE SYNTHASE-LIKE 13 [Lactuca sativa] PLY95075.1 hypothetical protein LSAT_1X77841 [Lactuca sativa]
Lsat_1_v5_gn_1_77861	-	-	hypothetical protein LSAT_1X77861 [Lactuca sativa]
Lsat_1_v5_gn_1_77880	GO:0000003;GO:0003006;GO:0003674;GO:0003676;GO:0003677;GO:0003700;GO:0003712;GO:0005575;GO:0005623;GO:0005634;GO:0006355;GO:0007275;GO:0008150;GO:0009314;GO:0009416;GO:0009648;GO:0009791;GO:0009889;GO:0010099;GO:0010100;GO:0010228;GO:0010468;GO:0019222;GO:0022414;GO:0031323;GO:0032501;GO:0032502;GO:0043226;GO:0043227;GO:0043229;GO:0043231;GO:0048573;GO:0048608;GO:0048731;GO:0048856;GO:0050793;GO:…	-	B-box zinc finger protein 24-like [Lactuca sativa] PLY95114.1 hypothetical protein LSAT_1X77880 [Lactuca sativa]
Lsat_1_v5_gn_1_77900	-	-	uncharacterized protein LOC111899389 [Lactuca sativa] PLY95087.1 hypothetical protein LSAT_1X77900 [Lactuca sativa]
Lsat_1_v5_gn_1_77921	GO:0003674;GO:0003824;GO:0004396;GO:0005575;GO:0005623;GO:0005737;GO:0005829;GO:0005886;GO:0005911;GO:0005975;GO:0005996;GO:0006000;GO:0006793;GO:0006796;GO:0008150;GO:0008152;GO:0008865;GO:0009506;GO:0009987;GO:0016020;GO:0016301;GO:0016310;GO:0016740;GO:0016772;GO:0016773;GO:0019200;GO:0019318;GO:0030054;GO:0044237;GO:0044262;GO:0044281;GO:0046835;GO:0055044;GO:0071704;GO:0071944	K00847	fructokinase-2 [Lactuca sativa] PLY95160.1 hypothetical protein LSAT_1X77921 [Lactuca sativa]
Lsat_1_v5_gn_1_77960	GO:0005575;GO:0005623;GO:0005886;GO:0016020;GO:0071944	-	TOM1-like protein 5 [Lactuca sativa] PLY95110.1 hypothetical protein LSAT_1X77960 [Lactuca sativa]
Lsat_1_v5_gn_1_78000	GO:0000096;GO:0000098;GO:0001735;GO:0003674;GO:0003824;GO:0005575;GO:0005623;GO:0005737;GO:0005773;GO:0005774;GO:0006082;GO:0006508;GO:0006520;GO:0006575;GO:0006629;GO:0006644;GO:0006720;GO:0006721;GO:0006790;GO:0006793;GO:0006796;GO:0006807;GO:0007154;GO:0007165;GO:0008150;GO:0008152;GO:0009056;GO:0009063;GO:0009725;GO:0009737;GO:0009738;GO:0009755;GO:0009987;GO:0010033;GO:0016020;GO:0016054;GO:…	K05906	farnesylcysteine lyase [Lactuca sativa] PLY95116.1 hypothetical protein LSAT_1X78000 [Lactuca sativa]
Lsat_1_v5_gn_1_78021	-	-	TMV resistance protein N-like isoform X2 [Lactuca sativa] PLY95117.1 hypothetical protein LSAT_1X78021 [Lactuca sativa]
Lsat_1_v5_gn_1_80240	-	-	hypothetical protein LSAT_1X80240 [Lactuca sativa]
Lsat_1_v5_gn_1_80260	GO:0003674;GO:0003676;GO:0003677;GO:0003700;GO:0005575;GO:0005623;GO:0005634;GO:0006355;GO:0006725;GO:0006790;GO:0006807;GO:0006950;GO:0006952;GO:0006970;GO:0008150;GO:0008152;GO:0009058;GO:0009266;GO:0009403;GO:0009404;GO:0009408;GO:0009409;GO:0009414;GO:0009415;GO:0009607;GO:0009617;GO:0009620;GO:0009651;GO:0009700;GO:0009889;GO:0009893;GO:0009987;GO:0010033;GO:0010035;GO:0010120;GO:0010200;GO:…	K13424	hypothetical protein LSAT_1X80260 [Lactuca sativa]
Lsat_1_v5_gn_1_80280	-	-	hypothetical protein LSAT_1X80280 [Lactuca sativa]
Lsat_1_v5_gn_1_80300	-	-	hypothetical protein LSAT_1X80300 [Lactuca sativa]
Lsat_1_v5_gn_1_80340	-	-	hypothetical protein LSAT_1X80340 [Lactuca sativa]
Lsat_1_v5_gn_2_113521	GO:0003674;GO:0003824;GO:0004672;GO:0004674;GO:0005515;GO:0005516;GO:0005575;GO:0005623;GO:0005886;GO:0006464;GO:0006468;GO:0006793;GO:0006796;GO:0006807;GO:0008150;GO:0008152;GO:0009987;GO:0016020;GO:0016301;GO:0016310;GO:0016740;GO:0016772;GO:0016773;GO:0019538;GO:0036211;GO:0043170;GO:0043412;GO:0044237;GO:0044260;GO:0044267;GO:0071704;GO:0071944	-	G-type lectin S-receptor-like serine/threonine-protein kinase At4g27290 isoform X1 [Lactuca sativa] PLY68883.1 hypothetical protein LSAT_2X113521 [Lactuca sativa]
Lsat_1_v5_gn_2_113561	-	-	hypothetical protein LSAT_2X113561 [Lactuca sativa]
Lsat_1_v5_gn_2_113601	-	K00558	hypothetical protein LSAT_2X113601 [Lactuca sativa]
Lsat_1_v5_gn_2_113620	GO:0003674;GO:0003824;GO:0004842;GO:0006464;GO:0006508;GO:0006511;GO:0006807;GO:0008150;GO:0008152;GO:0009056;GO:0009987;GO:0010498;GO:0016567;GO:0016740;GO:0019538;GO:0019787;GO:0019941;GO:0030163;GO:0032446;GO:0036211;GO:0043161;GO:0043170;GO:0043412;GO:0044237;GO:0044248;GO:0044257;GO:0044260;GO:0044265;GO:0044267;GO:0051603;GO:0051865;GO:0061630;GO:0061659;GO:0070647;GO:0071704;GO:1901565;GO:…	K19041	probable E3 ubiquitin-protein ligase RHG1A isoform X2 [Lactuca sativa] XP_023740166.1 probable E3 ubiquitin-protein ligase RHG1A isoform X2 [Lactuca sativa] PLY68891.1 hypothetical protein LSAT_2X113620 [Lactuca sativa]
Lsat_1_v5_gn_2_113641	-	-	tetraspanin-6-like [Lactuca sativa] PLY68905.1 hypothetical protein LSAT_2X113641 [Lactuca sativa]
Lsat_1_v5_gn_2_113660	-	K11492	hypothetical protein LSAT_2X113660 [Lactuca sativa]
Lsat_1_v5_gn_2_113681	GO:0003674;GO:0003824;GO:0004180;GO:0004185;GO:0005575;GO:0005623;GO:0005737;GO:0005773;GO:0006508;GO:0006807;GO:0008150;GO:0008152;GO:0008233;GO:0008236;GO:0008238;GO:0009056;GO:0009987;GO:0016787;GO:0017171;GO:0019538;GO:0030163;GO:0043170;GO:0043226;GO:0043227;GO:0043229;GO:0043231;GO:0044237;GO:0044248;GO:0044257;GO:0044260;GO:0044265;GO:0044267;GO:0051603;GO:0070008;GO:0070011;GO:0071704;GO:…	K16297	serine carboxypeptidase-like 27 [Lactuca sativa] PLY68933.1 hypothetical protein LSAT_2X113681 [Lactuca sativa]
Lsat_1_v5_gn_2_113720	-	-	hypothetical protein LSAT_2X113720 [Lactuca sativa]
Lsat_1_v5_gn_2_113740	GO:0000122;GO:0000226;GO:0000228;GO:0000785;GO:0000790;GO:0000981;GO:0001085;GO:0001102;GO:0001932;GO:0001933;GO:0003674;GO:0003676;GO:0003677;GO:0003700;GO:0003712;GO:0003714;GO:0005102;GO:0005515;GO:0005575;GO:0005623;GO:0005634;GO:0005654;GO:0005694;GO:0005737;GO:0005819;GO:0005829;GO:0005856;GO:0005874;GO:0005876;GO:0006109;GO:0006110;GO:0006139;GO:0006351;GO:0006355;GO:0006357;GO:0006366;GO:…	K06065	uncharacterized protein LOC111888279 isoform X1 [Lactuca sativa] PLY68924.1 hypothetical protein LSAT_2X113740 [Lactuca sativa]
Lsat_1_v5_gn_2_113761	-	-	hypothetical protein LSAT_2X113761 [Lactuca sativa]
Lsat_1_v5_gn_2_113780	GO:0000122;GO:0000226;GO:0000228;GO:0000785;GO:0000790;GO:0000981;GO:0001085;GO:0001102;GO:0001932;GO:0001933;GO:0003674;GO:0003676;GO:0003677;GO:0003700;GO:0003712;GO:0003714;GO:0005102;GO:0005515;GO:0005575;GO:0005623;GO:0005634;GO:0005654;GO:0005694;GO:0005737;GO:0005819;GO:0005829;GO:0005856;GO:0005874;GO:0005876;GO:0006109;GO:0006110;GO:0006139;GO:0006351;GO:0006355;GO:0006357;GO:0006366;GO:…	K06065	uncharacterized protein LOC111888282 isoform X1 [Lactuca sativa] PLY68892.1 hypothetical protein LSAT_2X113780 [Lactuca sativa]
Lsat_1_v5_gn_2_113820	GO:0003674;GO:0003824;GO:0004672;GO:0005575;GO:0005623;GO:0005737;GO:0006464;GO:0006468;GO:0006793;GO:0006796;GO:0006807;GO:0007154;GO:0007165;GO:0008150;GO:0008152;GO:0009987;GO:0016301;GO:0016310;GO:0016740;GO:0016772;GO:0016773;GO:0019538;GO:0023052;GO:0035556;GO:0036211;GO:0043170;GO:0043412;GO:0044237;GO:0044260;GO:0044267;GO:0050794;GO:0050896;GO:0071704	-	hypothetical protein LSAT_2X113820 [Lactuca sativa]
Lsat_1_v5_gn_2_113841	-	-	uncharacterized protein LOC111888281 [Lactuca sativa] PLY68929.1 hypothetical protein LSAT_2X113841 [Lactuca sativa]
Lsat_1_v5_gn_2_113881	-	-	uncharacterized protein LOC111877189 [Lactuca sativa] XP_023729481.1 uncharacterized protein LOC111877189 [Lactuca sativa] XP_023729483.1 uncharacterized protein LOC111877189 [Lactuca sativa] PLY68900.1 hypothetical protein LSAT_2X113881 [Lactuca sativa] PLY77208.1 hypothetical protein LSAT_4X137940 [Lactuca sativa]
Lsat_1_v5_gn_2_113920	-	-	hypothetical protein LSAT_2X113920 [Lactuca sativa]
Lsat_1_v5_gn_2_113940	-	-	hypothetical protein LSAT_2X113940 [Lactuca sativa]
Lsat_1_v5_gn_2_113960	-	-	hypothetical protein LSAT_2X113960 [Lactuca sativa]
Lsat_1_v5_gn_2_113980	-	-	hypothetical protein LSAT_2X113980 [Lactuca sativa]
Lsat_1_v5_gn_2_114000	-	-	hypothetical protein LSAT_2X114000 [Lactuca sativa]
Lsat_1_v5_gn_2_114020	-	-	hypothetical protein LSAT_2X114020 [Lactuca sativa]
Lsat_1_v5_gn_2_114040	GO:0003674;GO:0005515;GO:0005575;GO:0005623;GO:0005634;GO:0005856;GO:0005874;GO:0008017;GO:0008092;GO:0015630;GO:0015631;GO:0043226;GO:0043227;GO:0043229;GO:0043231;GO:0099080;GO:0099512;GO:0099513	-	protein IQ-DOMAIN 1-like [Lactuca sativa] XP_023740193.1 protein IQ-DOMAIN 1-like [Lactuca sativa] PLY68915.1 hypothetical protein LSAT_2X114040 [Lactuca sativa]
Lsat_1_v5_gn_2_114100	-	K09539	mitochondrial import inner membrane translocase subunit TIM14-1 [Lactuca sativa] PLY68927.1 hypothetical protein LSAT_2X114100 [Lactuca sativa]
Lsat_1_v5_gn_2_114120	-	K15111	mitochondrial substrate carrier family protein C [Lactuca sativa] XP_023740150.1 mitochondrial substrate carrier family protein C [Lactuca sativa] PLY68912.1 hypothetical protein LSAT_2X114120 [Lactuca sativa]
Lsat_1_v5_gn_2_114141	-	-	-
Lsat_1_v5_gn_2_114201	GO:0005575;GO:0005623;GO:0005737;GO:0005739;GO:0043226;GO:0043227;GO:0043229;GO:0043231	-	LOB domain-containing protein 1-like [Lactuca sativa] PLY68917.1 hypothetical protein LSAT_2X114201 [Lactuca sativa]
Lsat_1_v5_gn_2_114260	GO:0000325;GO:0003674;GO:0003824;GO:0005575;GO:0005623;GO:0005737;GO:0005773;GO:0005774;GO:0005794;GO:0005829;GO:0005886;GO:0006811;GO:0006812;GO:0008150;GO:0008324;GO:0012505;GO:0015075;GO:0015077;GO:0015078;GO:0015399;GO:0015672;GO:0015988;GO:0015991;GO:0016020;GO:0016462;GO:0016469;GO:0016787;GO:0016817;GO:0016818;GO:0016887;GO:0017111;GO:0019829;GO:0022804;GO:0022857;GO:0022890;GO:0031090;GO:…	K02152	hypothetical protein LSAT_2X114260 [Lactuca sativa]
Lsat_1_v5_gn_2_114281	-	K03834	hypothetical protein LSAT_2X114281 [Lactuca sativa]
Lsat_1_v5_gn_2_114320	GO:0003674;GO:0003824;GO:0004620;GO:0005575;GO:0005623;GO:0005886;GO:0006629;GO:0006643;GO:0006644;GO:0006664;GO:0006793;GO:0006796;GO:0008150;GO:0008152;GO:0009607;GO:0009987;GO:0016020;GO:0016289;GO:0016298;GO:0016787;GO:0016788;GO:0016790;GO:0019374;GO:0019637;GO:0043207;GO:0044237;GO:0044255;GO:0047617;GO:0050896;GO:0051707;GO:0071704;GO:0071944;GO:1901135	-	patatin-like protein 6 [Lactuca sativa] XP_023757775.1 patatin-like protein 6 [Lactuca sativa] PLY89964.1 hypothetical protein LSAT_2X114320 [Lactuca sativa]
Lsat_1_v5_gn_2_114381	GO:0000166;GO:0003674;GO:0003824;GO:0004107;GO:0005575;GO:0005623;GO:0005634;GO:0005730;GO:0005737;GO:0005829;GO:0006082;GO:0006520;GO:0006725;GO:0006807;GO:0008150;GO:0008152;GO:0008652;GO:0009058;GO:0009072;GO:0009073;GO:0009423;GO:0009507;GO:0009532;GO:0009536;GO:0009570;GO:0009987;GO:0010181;GO:0016829;GO:0016835;GO:0019438;GO:0019752;GO:0031974;GO:0031981;GO:0032553;GO:0036094;GO:0043167;GO:…	K01736	chorismate synthase 1, chloroplastic [Lactuca sativa] PLY89955.1 hypothetical protein LSAT_2X114381 [Lactuca sativa]
Lsat_1_v5_gn_2_114401	-	-	hypothetical protein LSAT_2X114401 [Lactuca sativa]
Lsat_1_v5_gn_2_114421	-	-	hypothetical protein LSAT_2X114421 [Lactuca sativa]
Lsat_1_v5_gn_2_114481	-	K19525	hypothetical protein LSAT_2X114481 [Lactuca sativa]
Lsat_1_v5_gn_2_114520	-	-	hypothetical protein LSAT_2X114520 [Lactuca sativa]
Lsat_1_v5_gn_2_114681	GO:0003674;GO:0003756;GO:0003824;GO:0005575;GO:0005623;GO:0005737;GO:0005783;GO:0006457;GO:0006950;GO:0008150;GO:0009987;GO:0012505;GO:0016853;GO:0034976;GO:0043226;GO:0043227;GO:0043229;GO:0043231;GO:0050896	K09580	protein disulfide isomerase-like 1-4 [Lactuca sativa] PLY89958.1 hypothetical protein LSAT_2X114681 [Lactuca sativa]
Lsat_1_v5_gn_2_114700	GO:0000469;GO:0000478;GO:0000479;GO:0003674;GO:0003824;GO:0004518;GO:0004519;GO:0004521;GO:0004540;GO:0005575;GO:0005623;GO:0005634;GO:0005730;GO:0006139;GO:0006364;GO:0006396;GO:0006725;GO:0006807;GO:0008150;GO:0008152;GO:0009987;GO:0010467;GO:0016070;GO:0016072;GO:0016787;GO:0016788;GO:0022613;GO:0031974;GO:0031981;GO:0034470;GO:0034641;GO:0034660;GO:0042254;GO:0043170;GO:0043226;GO:0043227;GO:…	K11108	hypothetical protein LSAT_2X114700 [Lactuca sativa]
Lsat_1_v5_gn_2_114740	GO:0000228;GO:0000418;GO:0000419;GO:0000785;GO:0000790;GO:0000792;GO:0002682;GO:0003674;GO:0003824;GO:0003899;GO:0005575;GO:0005623;GO:0005634;GO:0005654;GO:0005694;GO:0005720;GO:0005730;GO:0005736;GO:0006139;GO:0006259;GO:0006304;GO:0006306;GO:0006396;GO:0006725;GO:0006807;GO:0006950;GO:0006952;GO:0008150;GO:0008152;GO:0009058;GO:0009059;GO:0009607;GO:0009620;GO:0009892;GO:0009987;GO:0010033;GO:…	K16252	hypothetical protein LSAT_2X114740 [Lactuca sativa]
Lsat_1_v5_gn_2_114761	-	-	hypothetical protein LSAT_2X114761 [Lactuca sativa]
Lsat_1_v5_gn_2_114861	GO:0003674;GO:0003676;GO:0003723;GO:0003729;GO:0005372;GO:0005515;GO:0005575;GO:0005623;GO:0005737;GO:0005773;GO:0005886;GO:0005887;GO:0005911;GO:0006811;GO:0006833;GO:0006855;GO:0006950;GO:0008150;GO:0009414;GO:0009415;GO:0009506;GO:0009507;GO:0009536;GO:0009725;GO:0009737;GO:0010033;GO:0010035;GO:0015250;GO:0015267;GO:0015893;GO:0016020;GO:0016021;GO:0019899;GO:0022803;GO:0022857;GO:0030054;GO:…	K09872	probable aquaporin PIP2-5 [Lactuca sativa] PLY89947.1 hypothetical protein LSAT_2X114861 [Lactuca sativa]
Lsat_1_v5_gn_2_114901	-	-	DNA ligase 1-like [Lactuca sativa] PLY89952.1 hypothetical protein LSAT_2X114901 [Lactuca sativa]
Lsat_1_v5_gn_2_115080	-	-	uncharacterized protein LOC111888262 [Lactuca sativa] PLY68904.1 hypothetical protein LSAT_2X115080 [Lactuca sativa]
Lsat_1_v5_gn_2_115101	GO:0000003;GO:0000278;GO:0000281;GO:0000910;GO:0000911;GO:0000919;GO:0003006;GO:0003674;GO:0005085;GO:0005088;GO:0005089;GO:0005515;GO:0005575;GO:0005623;GO:0005634;GO:0005737;GO:0005829;GO:0007049;GO:0007275;GO:0008150;GO:0009791;GO:0009793;GO:0009987;GO:0010154;GO:0016020;GO:0016043;GO:0017016;GO:0017048;GO:0019899;GO:0022414;GO:0022607;GO:0022622;GO:0031267;GO:0032501;GO:0032502;GO:0032506;GO:…	K20131	vacuolar protein sorting-associated protein 9A-like [Lactuca sativa] PLY68926.1 hypothetical protein LSAT_2X115101 [Lactuca sativa]
Lsat_1_v5_gn_2_115121	-	-	salt stress-induced hydrophobic peptide ESI3 [Lactuca sativa] XP_024994608.1 salt stress-induced hydrophobic peptide ESI3 [Cynara cardunculus var. scolymus] PLY68911.1 hypothetical protein LSAT_2X115121 [Lactuca sativa]
Lsat_1_v5_gn_2_115141	GO:0003674;GO:0003676;GO:0003723;GO:0003729;GO:0005575;GO:0005623;GO:0005634;GO:0006950;GO:0006970;GO:0008150;GO:0009414;GO:0009415;GO:0009651;GO:0009725;GO:0009737;GO:0010029;GO:0010033;GO:0010035;GO:0033993;GO:0043226;GO:0043227;GO:0043229;GO:0043231;GO:0050793;GO:0050896;GO:0097159;GO:0097305;GO:1900140;GO:1901363;GO:2000026	-	probable RNA-binding protein ARP1 isoform X1 [Lactuca sativa] PLY68896.1 hypothetical protein LSAT_2X115141 [Lactuca sativa]
Lsat_1_v5_gn_2_115161	-	K08065	hypothetical protein LSAT_2X115161 [Lactuca sativa]
Lsat_1_v5_gn_2_115180	GO:0003674;GO:0003824;GO:0005575;GO:0005623;GO:0005886;GO:0007275;GO:0008150;GO:0009555;GO:0009653;GO:0009987;GO:0010208;GO:0015399;GO:0016020;GO:0016021;GO:0016043;GO:0016462;GO:0016787;GO:0016817;GO:0016818;GO:0016887;GO:0017111;GO:0022607;GO:0022804;GO:0022857;GO:0030198;GO:0031224;GO:0032501;GO:0032502;GO:0042623;GO:0042626;GO:0043062;GO:0045229;GO:0048229;GO:0048646;GO:0048856;GO:0048869;GO:…	K05681	ABC transporter G family member 6-like [Lactuca sativa] PLY68923.1 hypothetical protein LSAT_2X115180 [Lactuca sativa]
Lsat_1_v5_gn_2_115220	-	-	uncharacterized protein LOC111888269 [Lactuca sativa] XP_023740189.1 uncharacterized protein LOC111888278 [Lactuca sativa] PLY68919.1 hypothetical protein LSAT_2X115220 [Lactuca sativa]
Lsat_1_v5_gn_2_115240	GO:0002244;GO:0002376;GO:0002520;GO:0003674;GO:0003676;GO:0003723;GO:0003729;GO:0005575;GO:0005623;GO:0005634;GO:0005654;GO:0007275;GO:0008150;GO:0009892;GO:0009987;GO:0010468;GO:0010629;GO:0016604;GO:0016607;GO:0019222;GO:0030097;GO:0030154;GO:0031323;GO:0031324;GO:0031974;GO:0031981;GO:0032501;GO:0032502;GO:0033119;GO:0043226;GO:0043227;GO:0043229;GO:0043231;GO:0043484;GO:0048024;GO:0048025;GO:…	K12896	hypothetical protein LSAT_2X115240 [Lactuca sativa]
Lsat_1_v5_gn_2_115260	-	-	CAP-Gly domain-containing linker protein 1 [Lactuca sativa] XP_023740183.1 CAP-Gly domain-containing linker protein 1 [Lactuca sativa] XP_023740184.1 CAP-Gly domain-containing linker protein 1 [Lactuca sativa] XP_023740185.1 CAP-Gly domain-containing linker protein 1 [Lactuca sativa] XP_023740186.1 CAP-Gly domain-containing linker protein 1 [Lactuca sativa] PLY68893.1 hypothetical protein LSAT_2X…
Lsat_1_v5_gn_2_115281	GO:0003674;GO:0003824;GO:0004364;GO:0005575;GO:0005623;GO:0005737;GO:0006464;GO:0006518;GO:0006575;GO:0006749;GO:0006790;GO:0006807;GO:0008150;GO:0008152;GO:0009987;GO:0010731;GO:0016740;GO:0016765;GO:0019538;GO:0034641;GO:0036211;GO:0043170;GO:0043412;GO:0043603;GO:0044237;GO:0044260;GO:0044267;GO:0051186;GO:0071704	K00799	hypothetical protein LSAT_2X115281 [Lactuca sativa]
Lsat_1_v5_gn_2_115321	GO:0003674;GO:0003824;GO:0005575;GO:0005623;GO:0005737;GO:0005739;GO:0006629;GO:0006644;GO:0006650;GO:0006793;GO:0006796;GO:0006996;GO:0008150;GO:0008152;GO:0008444;GO:0008610;GO:0008654;GO:0009058;GO:0009507;GO:0009526;GO:0009536;GO:0009657;GO:0009668;GO:0009941;GO:0009987;GO:0010027;GO:0016043;GO:0016740;GO:0016772;GO:0016780;GO:0017169;GO:0019637;GO:0030145;GO:0043167;GO:0043169;GO:0043226;GO:…	K00995	CDP-diacylglycerol--glycerol-3-phosphate 3-phosphatidyltransferase 2 [Lactuca sativa] PLY68910.1 hypothetical protein LSAT_2X115321 [Lactuca sativa]
Lsat_1_v5_gn_2_115341	-	-	hypothetical protein LSAT_2X115341 [Lactuca sativa]
Lsat_1_v5_gn_2_115360	-	-	hypothetical protein LSAT_2X115360 [Lactuca sativa]
Lsat_1_v5_gn_2_115380	GO:0003674;GO:0005096;GO:0005515;GO:0005575;GO:0005623;GO:0006886;GO:0008047;GO:0008104;GO:0008150;GO:0012505;GO:0015031;GO:0015833;GO:0017016;GO:0017137;GO:0019899;GO:0030234;GO:0030695;GO:0031267;GO:0031338;GO:0032879;GO:0033036;GO:0033043;GO:0034613;GO:0042886;GO:0043085;GO:0043087;GO:0043547;GO:0044093;GO:0045184;GO:0046907;GO:0050790;GO:0050794;GO:0051020;GO:0051049;GO:0051128;GO:0051179;GO:…	K20166	TBC1 domain family member 8B-like [Lactuca sativa] PLY68897.1 hypothetical protein LSAT_2X115380 [Lactuca sativa]
Lsat_1_v5_gn_2_115401	GO:0002218;GO:0002221;GO:0002253;GO:0002376;GO:0002682;GO:0002684;GO:0002757;GO:0002758;GO:0002764;GO:0003674;GO:0003824;GO:0004672;GO:0004674;GO:0004675;GO:0004888;GO:0005575;GO:0005623;GO:0005886;GO:0006464;GO:0006468;GO:0006793;GO:0006796;GO:0006807;GO:0006950;GO:0006952;GO:0006955;GO:0007154;GO:0007165;GO:0007166;GO:0007167;GO:0007178;GO:0008150;GO:0008152;GO:0009607;GO:0009617;GO:0009814;GO:…	-	probable serine/threonine-protein kinase PBL7 [Lactuca sativa] PLY68894.1 hypothetical protein LSAT_2X115401 [Lactuca sativa] CAB4085404.1 unnamed protein product [Lactuca saligna]
Lsat_1_v5_gn_2_115420	-	-	hypothetical protein LSAT_2X115420 [Lactuca sativa]
Lsat_1_v5_gn_2_115441	GO:0005575;GO:0005623;GO:0005634;GO:0008150;GO:0043226;GO:0043227;GO:0043229;GO:0043231;GO:0048579;GO:0048586;GO:0050793;GO:0051093;GO:2000026;GO:2000028;GO:2000241;GO:2000242	K12130	two-component response regulator-like APRR3 isoform X2 [Lactuca sativa] PLY68925.1 hypothetical protein LSAT_2X115441 [Lactuca sativa]
Lsat_1_v5_gn_2_115481	GO:0000226;GO:0000278;GO:0000281;GO:0000910;GO:0000911;GO:0000913;GO:0005575;GO:0005623;GO:0005737;GO:0005856;GO:0005886;GO:0005938;GO:0006996;GO:0007010;GO:0007017;GO:0007049;GO:0008150;GO:0009574;GO:0009987;GO:0015630;GO:0016020;GO:0016043;GO:0022607;GO:0030863;GO:0030865;GO:0030981;GO:0032506;GO:0043226;GO:0043229;GO:0051301;GO:0061640;GO:0071944;GO:0099568;GO:1902410	K16546	hypothetical protein LSAT_2X115481 [Lactuca sativa]
Lsat_1_v5_gn_2_115520	-	-	APO protein 3, mitochondrial [Lactuca sativa] XP_023740216.1 APO protein 3, mitochondrial [Lactuca sativa] XP_023740217.1 APO protein 3, mitochondrial [Lactuca sativa] XP_023740218.1 APO protein 3, mitochondrial [Lactuca sativa] XP_023740219.1 APO protein 3, mitochondrial [Lactuca sativa] PLY68898.1 hypothetical protein LSAT_2X115520 [Lactuca sativa]
Lsat_1_v5_gn_2_115560	-	K01728	putative pectate lyase 21 [Lactuca sativa] XP_023763727.1 putative pectate lyase 21 [Lactuca sativa] PLY85566.1 hypothetical protein LSAT_2X115560 [Lactuca sativa]
Lsat_1_v5_gn_2_115581	GO:0000145;GO:0001505;GO:0002237;GO:0003674;GO:0005515;GO:0005543;GO:0005546;GO:0005575;GO:0005623;GO:0005634;GO:0005737;GO:0005829;GO:0005938;GO:0006836;GO:0006887;GO:0006903;GO:0006904;GO:0007154;GO:0007267;GO:0007268;GO:0007269;GO:0008013;GO:0008150;GO:0008289;GO:0009607;GO:0009617;GO:0009620;GO:0009987;GO:0010033;GO:0016079;GO:0016080;GO:0016081;GO:0016192;GO:0017156;GO:0022406;GO:0023052;GO:…	K07195	exocyst complex component EXO70H1-like [Lactuca sativa]
Lsat_1_v5_gn_2_115601	GO:0000463;GO:0000470;GO:0003674;GO:0003676;GO:0003723;GO:0003729;GO:0003735;GO:0005198;GO:0005575;GO:0005623;GO:0005634;GO:0005730;GO:0005737;GO:0005829;GO:0005840;GO:0005911;GO:0006139;GO:0006364;GO:0006396;GO:0006412;GO:0006518;GO:0006725;GO:0006807;GO:0008150;GO:0008152;GO:0009058;GO:0009059;GO:0009506;GO:0009987;GO:0010467;GO:0015934;GO:0016070;GO:0016072;GO:0019538;GO:0022613;GO:0022625;GO:…	K02918	60S ribosomal protein L35-2 [Lactuca sativa] PLY85572.1 hypothetical protein LSAT_2X115601 [Lactuca sativa]
Lsat_1_v5_gn_2_115621	-	-	hypothetical protein LSAT_2X115621 [Lactuca sativa]
Lsat_1_v5_gn_2_115640	-	K01054	hypothetical protein LSAT_2X115640 [Lactuca sativa]
Lsat_1_v5_gn_2_115661	GO:0003674;GO:0003676;GO:0003723;GO:0003824;GO:0004518;GO:0004519;GO:0005575;GO:0005623;GO:0006139;GO:0006725;GO:0006807;GO:0008150;GO:0008152;GO:0009451;GO:0009987;GO:0016070;GO:0016787;GO:0016788;GO:0034641;GO:0043170;GO:0043226;GO:0043227;GO:0043229;GO:0043231;GO:0043412;GO:0044237;GO:0046483;GO:0071704;GO:0090305;GO:0097159;GO:1901360;GO:1901363	-	pentatricopeptide repeat-containing protein At2g33680 [Lactuca sativa] PLY85506.1 hypothetical protein LSAT_2X115661 [Lactuca sativa]
Lsat_1_v5_gn_2_115680	-	-	dirigent protein 24-like [Lactuca sativa] PLY85495.1 hypothetical protein LSAT_2X115680 [Lactuca sativa]
Lsat_1_v5_gn_2_115701	GO:0000050;GO:0003674;GO:0003824;GO:0004088;GO:0005575;GO:0005623;GO:0005737;GO:0005951;GO:0006082;GO:0006520;GO:0006525;GO:0006526;GO:0006807;GO:0006950;GO:0007154;GO:0008150;GO:0008152;GO:0008652;GO:0009058;GO:0009064;GO:0009084;GO:0009267;GO:0009507;GO:0009532;GO:0009536;GO:0009570;GO:0009987;GO:0009991;GO:0016036;GO:0016874;GO:0016879;GO:0016884;GO:0019627;GO:0019752;GO:0031667;GO:0031668;GO:…	K01956	hypothetical protein LSAT_2X115701 [Lactuca sativa]
Lsat_1_v5_gn_2_115741	-	-	hypothetical protein LSAT_2X115741 [Lactuca sativa]
Lsat_1_v5_gn_2_115761	-	-	uncharacterized protein LOC111912190 isoform X1 [Lactuca sativa] PLY85498.1 hypothetical protein LSAT_2X115761 [Lactuca sativa]
Lsat_1_v5_gn_2_115780	-	-	uncharacterized protein LOC111912243 [Lactuca sativa] PLY85527.1 hypothetical protein LSAT_2X115780 [Lactuca sativa]
Lsat_1_v5_gn_2_115800	-	-	hypothetical protein LSAT_2X115800 [Lactuca sativa]
Lsat_1_v5_gn_2_115920	-	K14800	pre-rRNA-processing protein TSR2-like [Lactuca sativa] XP_023763736.1 pre-rRNA-processing protein TSR2-like [Lactuca sativa] PLY85560.1 hypothetical protein LSAT_2X115920 [Lactuca sativa]
Lsat_1_v5_gn_2_115940	-	K02893	60S ribosomal protein L23A [Lactuca sativa] PLY85536.1 hypothetical protein LSAT_2X115940 [Lactuca sativa] CAB4085430.1 unnamed protein product [Lactuca saligna]
Lsat_1_v5_gn_2_115960	GO:0005575;GO:0005623;GO:0005634;GO:0005886;GO:0005911;GO:0009506;GO:0016020;GO:0030054;GO:0043226;GO:0043227;GO:0043229;GO:0043231;GO:0055044;GO:0071944	K05658	hypothetical protein LSAT_2X115960 [Lactuca sativa]
Lsat_1_v5_gn_2_115981	GO:0005575;GO:0005623;GO:0005737;GO:0009507;GO:0009534;GO:0009535;GO:0009536;GO:0009579;GO:0016020;GO:0042651;GO:0043226;GO:0043227;GO:0043229;GO:0043231;GO:0055035	K02717	photosynthetic NDH subunit of lumenal location 1, chloroplastic isoform X1 [Lactuca sativa] PLY85539.1 hypothetical protein LSAT_2X115981 [Lactuca sativa]
Lsat_1_v5_gn_2_116020	GO:0005575;GO:0005623;GO:0005737;GO:0005783;GO:0006950;GO:0008150;GO:0009266;GO:0009314;GO:0009409;GO:0009416;GO:0012505;GO:0043226;GO:0043227;GO:0043229;GO:0043231;GO:0050896	K15397	3-ketoacyl-CoA synthase 12-like [Lactuca sativa] PLY85523.1 hypothetical protein LSAT_2X116020 [Lactuca sativa]
Lsat_1_v5_gn_2_116061	-	-	hypothetical protein LSAT_2X116061 [Lactuca sativa]
Lsat_1_v5_gn_2_116080	GO:0000413;GO:0003674;GO:0003755;GO:0003824;GO:0005527;GO:0005528;GO:0005575;GO:0005623;GO:0005737;GO:0005773;GO:0006457;GO:0006464;GO:0006807;GO:0006950;GO:0008144;GO:0008150;GO:0008152;GO:0009266;GO:0009408;GO:0009987;GO:0010286;GO:0016853;GO:0016859;GO:0018193;GO:0018208;GO:0019538;GO:0034605;GO:0036211;GO:0043170;GO:0043226;GO:0043227;GO:0043229;GO:0043231;GO:0043412;GO:0044237;GO:0044260;GO:…	K09571	peptidyl-prolyl cis-trans isomerase FKBP62-like [Lactuca sativa] XP_023738424.1 peptidyl-prolyl cis-trans isomerase FKBP62-like [Lactuca sativa]
Lsat_1_v5_gn_2_116100	GO:0003674;GO:0003824;GO:0005575;GO:0005576;GO:0006725;GO:0006807;GO:0008150;GO:0008152;GO:0009056;GO:0009308;GO:0009690;GO:0009823;GO:0009987;GO:0010817;GO:0016491;GO:0016645;GO:0019139;GO:0042445;GO:0042447;GO:0044237;GO:0046483;GO:0055114;GO:0065008;GO:0071704	K00279	hypothetical protein LSAT_2X116100 [Lactuca sativa]
Lsat_1_v5_gn_2_116140	GO:0000184;GO:0000956;GO:0003674;GO:0003676;GO:0003677;GO:0003723;GO:0003729;GO:0005575;GO:0005623;GO:0005634;GO:0005730;GO:0005737;GO:0005829;GO:0005844;GO:0006139;GO:0006401;GO:0006402;GO:0006403;GO:0006405;GO:0006406;GO:0006611;GO:0006725;GO:0006807;GO:0006886;GO:0006913;GO:0006950;GO:0006952;GO:0007154;GO:0007165;GO:0008104;GO:0008150;GO:0008152;GO:0009056;GO:0009314;GO:0009416;GO:0009607;GO:…	K14327	hypothetical protein LSAT_2X116140 [Lactuca sativa]
Lsat_1_v5_gn_2_116160	-	K09284	floral homeotic protein APETALA 2-like isoform X1 [Lactuca sativa] XP_023740231.1 floral homeotic protein APETALA 2-like isoform X1 [Lactuca sativa] PLY68882.1 hypothetical protein LSAT_2X116160 [Lactuca sativa]
Lsat_1_v5_gn_2_116181	-	K10643	general negative regulator of transcription subunit 4-like isoform X1 [Lactuca sativa] PLY68895.1 hypothetical protein LSAT_2X116181 [Lactuca sativa]
Lsat_1_v5_gn_2_116200	-	-	hypothetical protein LSAT_2X116200 [Lactuca sativa]
Lsat_1_v5_gn_2_116220	-	-	hypothetical protein LSAT_2X116220 [Lactuca sativa]
Lsat_1_v5_gn_2_116240	-	-	hypothetical protein LSAT_2X116240 [Lactuca sativa]
Lsat_1_v5_gn_2_116261	-	-	hypothetical protein LSAT_2X116261 [Lactuca sativa]
Lsat_1_v5_gn_2_116281	GO:0005575;GO:0005911;GO:0009506;GO:0030054;GO:0055044	-	probable membrane-associated kinase regulator 4 [Lactuca sativa] PLY68887.1 hypothetical protein LSAT_2X116281 [Lactuca sativa]
Lsat_1_v5_gn_2_116301	GO:0005575;GO:0005623;GO:0005634;GO:0005886;GO:0006950;GO:0006970;GO:0007154;GO:0007165;GO:0008104;GO:0008150;GO:0009651;GO:0009987;GO:0016020;GO:0023052;GO:0033036;GO:0034613;GO:0043226;GO:0043227;GO:0043229;GO:0043231;GO:0050794;GO:0050896;GO:0051179;GO:0051641;GO:0070727;GO:0071944	-	ankyrin repeat-containing protein ITN1-like isoform X2 [Lactuca sativa] XP_023740206.1 ankyrin repeat-containing protein ITN1-like isoform X2 [Lactuca sativa] PLY68928.1 hypothetical protein LSAT_2X116301 [Lactuca sativa]
Lsat_1_v5_gn_2_116340	GO:0006950;GO:0008150;GO:0009266;GO:0009314;GO:0009409;GO:0009416;GO:0050896	K15397	3-ketoacyl-CoA synthase 19-like [Lactuca sativa] PLY85530.1 hypothetical protein LSAT_2X116340 [Lactuca sativa]
Lsat_1_v5_gn_2_116440	-	-	hypothetical protein LSAT_2X116440 [Lactuca sativa]
Lsat_1_v5_gn_2_116461	-	K15397	hypothetical protein LSAT_2X116461 [Lactuca sativa]
Lsat_1_v5_gn_2_116501	-	-	ACT domain-containing protein ACR9-like [Lactuca sativa] PLY85522.1 hypothetical protein LSAT_2X116501 [Lactuca sativa]
Lsat_1_v5_gn_2_116520	GO:0005575;GO:0005623;GO:0005737	K13124	WD repeat domain-containing protein 83 [Lactuca sativa] PLY85565.1 hypothetical protein LSAT_2X116520 [Lactuca sativa]
Lsat_1_v5_gn_2_116541	GO:0000105;GO:0003674;GO:0003824;GO:0004399;GO:0005575;GO:0005623;GO:0005737;GO:0006082;GO:0006520;GO:0006547;GO:0006725;GO:0006807;GO:0007275;GO:0008150;GO:0008152;GO:0008652;GO:0009058;GO:0009314;GO:0009411;GO:0009416;GO:0009507;GO:0009532;GO:0009536;GO:0009555;GO:0009570;GO:0009987;GO:0016491;GO:0016614;GO:0016616;GO:0019438;GO:0019752;GO:0032501;GO:0032502;GO:0034641;GO:0043226;GO:0043227;GO:…	K00013	hypothetical protein LSAT_2X116541 [Lactuca sativa]
Lsat_1_v5_gn_2_116561	-	-	hypothetical protein LSAT_2X116561 [Lactuca sativa]
Lsat_1_v5_gn_2_116581	GO:0003674;GO:0048037;GO:0051536;GO:0051540	-	CASP-like protein 4C2 [Lactuca sativa] PLY85507.1 hypothetical protein LSAT_2X116581 [Lactuca sativa]
Lsat_1_v5_gn_2_116621	GO:0000209;GO:0003674;GO:0003824;GO:0004842;GO:0005515;GO:0005575;GO:0005623;GO:0005737;GO:0006464;GO:0006807;GO:0008150;GO:0008152;GO:0009987;GO:0016567;GO:0016740;GO:0019538;GO:0019787;GO:0019899;GO:0031625;GO:0032446;GO:0036211;GO:0043170;GO:0043412;GO:0044237;GO:0044260;GO:0044267;GO:0044389;GO:0061630;GO:0061659;GO:0070647;GO:0071704	K10575	ubiquitin-conjugating enzyme E2 7-like [Lactuca sativa] PLY85514.1 hypothetical protein LSAT_2X116621 [Lactuca sativa]
Lsat_1_v5_gn_2_116640	-	K03283	heat shock cognate 70 kDa protein 2-like [Lactuca sativa] PLY85535.1 hypothetical protein LSAT_2X116640 [Lactuca sativa]
Lsat_1_v5_gn_2_116661	-	-	hypothetical protein LSAT_2X116661 [Lactuca sativa]
Lsat_1_v5_gn_2_116681	-	-	hypothetical protein LSAT_2X116681 [Lactuca sativa]
Lsat_1_v5_gn_2_116700	GO:0003674;GO:0003824;GO:0004842;GO:0006464;GO:0006508;GO:0006511;GO:0006807;GO:0008150;GO:0008152;GO:0009056;GO:0009987;GO:0010498;GO:0016567;GO:0016740;GO:0019538;GO:0019787;GO:0019941;GO:0030163;GO:0032446;GO:0036211;GO:0043161;GO:0043170;GO:0043412;GO:0044237;GO:0044248;GO:0044257;GO:0044260;GO:0044265;GO:0044267;GO:0051603;GO:0061630;GO:0061659;GO:0070647;GO:0071704;GO:1901565;GO:1901575	-	RING-H2 finger protein ATL1-like [Lactuca sativa] PLY85561.1 hypothetical protein LSAT_2X116700 [Lactuca sativa]
Lsat_1_v5_gn_2_116741	GO:0000003;GO:0002239;GO:0003006;GO:0003674;GO:0003824;GO:0005575;GO:0005623;GO:0005737;GO:0005829;GO:0006725;GO:0006807;GO:0006950;GO:0006952;GO:0007154;GO:0007165;GO:0007275;GO:0007568;GO:0008150;GO:0008152;GO:0008194;GO:0009308;GO:0009414;GO:0009415;GO:0009607;GO:0009690;GO:0009725;GO:0009737;GO:0009738;GO:0009755;GO:0009791;GO:0009987;GO:0009991;GO:0010033;GO:0010035;GO:0010118;GO:0010150;GO:…	K13493	UDP-glycosyltransferase 76B1-like [Lactuca sativa] PLY85518.1 hypothetical protein LSAT_2X116741 [Lactuca sativa]
Lsat_1_v5_gn_2_116781	GO:0000003;GO:0002239;GO:0003006;GO:0003674;GO:0003824;GO:0005575;GO:0005623;GO:0005737;GO:0005829;GO:0006725;GO:0006807;GO:0006950;GO:0006952;GO:0007154;GO:0007165;GO:0007275;GO:0007568;GO:0008150;GO:0008152;GO:0008194;GO:0009308;GO:0009414;GO:0009415;GO:0009607;GO:0009690;GO:0009725;GO:0009737;GO:0009738;GO:0009755;GO:0009791;GO:0009987;GO:0009991;GO:0010033;GO:0010035;GO:0010118;GO:0010150;GO:…	K13493	UDP-glycosyltransferase 76G1-like [Lactuca sativa]
Lsat_1_v5_gn_2_116801	GO:0000003;GO:0002239;GO:0003006;GO:0003674;GO:0003824;GO:0005575;GO:0005623;GO:0005737;GO:0005829;GO:0006725;GO:0006807;GO:0006950;GO:0006952;GO:0007154;GO:0007165;GO:0007275;GO:0007568;GO:0008150;GO:0008152;GO:0008194;GO:0009308;GO:0009414;GO:0009415;GO:0009607;GO:0009690;GO:0009725;GO:0009737;GO:0009738;GO:0009755;GO:0009791;GO:0009987;GO:0009991;GO:0010033;GO:0010035;GO:0010118;GO:0010150;GO:…	K13493	UDP-glycosyltransferase 76B1-like isoform X1 [Lactuca sativa] PLY85528.1 hypothetical protein LSAT_2X116801 [Lactuca sativa]
Lsat_1_v5_gn_2_116841	-	-	uncharacterized protein LOC111912215 [Lactuca sativa] PLY85568.1 hypothetical protein LSAT_2X116841 [Lactuca sativa]
Lsat_1_v5_gn_2_116861	GO:0000003;GO:0002239;GO:0003006;GO:0003674;GO:0003824;GO:0005575;GO:0005623;GO:0005737;GO:0005829;GO:0006725;GO:0006807;GO:0006950;GO:0006952;GO:0007154;GO:0007165;GO:0007275;GO:0007568;GO:0008150;GO:0008152;GO:0008194;GO:0009308;GO:0009414;GO:0009415;GO:0009607;GO:0009690;GO:0009725;GO:0009737;GO:0009738;GO:0009755;GO:0009791;GO:0009987;GO:0009991;GO:0010033;GO:0010035;GO:0010118;GO:0010150;GO:…	K13493	UDP-glycosyltransferase 76G1-like [Lactuca sativa] PLY85543.1 hypothetical protein LSAT_2X116861 [Lactuca sativa]
Lsat_1_v5_gn_2_116981	-	-	uncharacterized protein LOC111912271 isoform X1 [Lactuca sativa] PLY85501.1 hypothetical protein LSAT_2X116981 [Lactuca sativa]
Lsat_1_v5_gn_2_117001	-	-	hypothetical protein LSAT_2X117001 [Lactuca sativa]
Lsat_1_v5_gn_2_117020	GO:0000003;GO:0000902;GO:0000904;GO:0001558;GO:0003006;GO:0003674;GO:0005085;GO:0005088;GO:0005089;GO:0005515;GO:0005575;GO:0005623;GO:0005886;GO:0008150;GO:0009653;GO:0009826;GO:0009856;GO:0009860;GO:0009932;GO:0009987;GO:0010769;GO:0010817;GO:0016020;GO:0016043;GO:0016324;GO:0017016;GO:0017048;GO:0019899;GO:0022414;GO:0022603;GO:0022604;GO:0030154;GO:0031267;GO:0032092;GO:0032501;GO:0032502;GO:…	-	rop guanine nucleotide exchange factor 5-like [Lactuca sativa] PLY85548.1 hypothetical protein LSAT_2X117020 [Lactuca sativa]
Lsat_1_v5_gn_2_117041	-	K02991	40S ribosomal protein S6-like [Lactuca sativa] PLY85532.1 hypothetical protein LSAT_2X117041 [Lactuca sativa]
Lsat_1_v5_gn_2_117061	-	K02991	40S ribosomal protein S6-like [Lactuca sativa] PLY85510.1 hypothetical protein LSAT_2X117061 [Lactuca sativa] CAB4085466.1 unnamed protein product [Lactuca saligna]
Lsat_1_v5_gn_2_117080	-	-	hypothetical protein LSAT_2X117080 [Lactuca sativa]
Lsat_1_v5_gn_2_117100	-	-	hypothetical protein LSAT_2X117100 [Lactuca sativa]
Lsat_1_v5_gn_2_117121	-	-	uncharacterized protein LOC111912278 [Lactuca sativa] PLY85526.1 hypothetical protein LSAT_2X117121 [Lactuca sativa]
Lsat_1_v5_gn_2_117161	-	-	hypothetical protein LSAT_2X117161 [Lactuca sativa]
Lsat_1_v5_gn_2_117181	-	-	hypothetical protein LSAT_2X117181 [Lactuca sativa]
Lsat_1_v5_gn_2_117241	-	-	hypothetical protein LSAT_2X117241 [Lactuca sativa]
Lsat_1_v5_gn_2_117260	-	K11801	ras-related protein Rab2BV-like [Lactuca sativa] PLY85503.1 hypothetical protein LSAT_2X117260 [Lactuca sativa]
Lsat_1_v5_gn_2_117281	GO:0003674;GO:0005515;GO:0007275;GO:0008150;GO:0009888;GO:0010087;GO:0010088;GO:0022622;GO:0032182;GO:0032501;GO:0032502;GO:0043130;GO:0048364;GO:0048731;GO:0048856;GO:0099402	-	hypothetical protein LSAT_2X117281 [Lactuca sativa]
Lsat_1_v5_gn_2_117301	GO:0005575;GO:0005623;GO:0016020;GO:0032991;GO:0045273;GO:0070469;GO:0098796	-	hypothetical protein LSAT_2X117301 [Lactuca sativa]
Lsat_1_v5_gn_2_117340	-	-	hypothetical protein LSAT_2X117340 [Lactuca sativa]
Lsat_1_v5_gn_2_117360	GO:0000164;GO:0003674;GO:0003824;GO:0004721;GO:0004722;GO:0005575;GO:0005623;GO:0005634;GO:0005737;GO:0006464;GO:0006468;GO:0006470;GO:0006793;GO:0006796;GO:0006807;GO:0007154;GO:0007165;GO:0008150;GO:0008152;GO:0008287;GO:0009314;GO:0009416;GO:0009639;GO:0009987;GO:0010017;GO:0010114;GO:0010161;GO:0016310;GO:0016311;GO:0016787;GO:0016788;GO:0016791;GO:0019538;GO:0023052;GO:0032991;GO:0036211;GO:…	K06269	hypothetical protein LSAT_2X117360 [Lactuca sativa]
Lsat_1_v5_gn_2_117381	GO:0005575;GO:0005623;GO:0005886;GO:0016020;GO:0071944	K14638	protein NRT1/ PTR FAMILY 5.6-like [Lactuca sativa] PLY85541.1 hypothetical protein LSAT_2X117381 [Lactuca sativa]
Lsat_1_v5_gn_2_117441	-	-	probable glycosyltransferase At5g25310 [Lactuca sativa] PLY85538.1 hypothetical protein LSAT_2X117441 [Lactuca sativa]
Lsat_1_v5_gn_2_117520	GO:0002376;GO:0003674;GO:0003824;GO:0004672;GO:0005575;GO:0005623;GO:0005886;GO:0005911;GO:0006464;GO:0006468;GO:0006793;GO:0006796;GO:0006807;GO:0006950;GO:0006952;GO:0006955;GO:0008150;GO:0008152;GO:0009506;GO:0009607;GO:0009620;GO:0009814;GO:0009817;GO:0009987;GO:0016020;GO:0016301;GO:0016310;GO:0016740;GO:0016772;GO:0016773;GO:0019538;GO:0030054;GO:0036211;GO:0043170;GO:0043207;GO:0043412;GO:…	-	receptor-like protein kinase THESEUS 1 [Lactuca sativa] PLY85540.1 hypothetical protein LSAT_2X117520 [Lactuca sativa]
Lsat_1_v5_gn_2_117560	-	-	uncharacterized protein LOC111912251 [Lactuca sativa] PLY85502.1 hypothetical protein LSAT_2X117560 [Lactuca sativa]
Lsat_1_v5_gn_2_117581	-	-	hypothetical protein LSAT_2X117581 [Lactuca sativa]
Lsat_1_v5_gn_2_117620	GO:0003674;GO:0003700;GO:0005575;GO:0005623;GO:0005634;GO:0006355;GO:0008150;GO:0009889;GO:0009987;GO:0010033;GO:0010035;GO:0010038;GO:0010045;GO:0010200;GO:0010243;GO:0010468;GO:0019222;GO:0031323;GO:0042493;GO:0043226;GO:0043227;GO:0043229;GO:0043231;GO:0050793;GO:0050794;GO:0050896;GO:0051171;GO:0051252;GO:0071241;GO:0071248;GO:0071289;GO:0080090;GO:0140110;GO:1901698;GO:1903506;GO:2000026;GO:…	-	hypothetical protein LSAT_2X117620 [Lactuca sativa]
Lsat_1_v5_gn_2_117641	GO:0000003;GO:0003674;GO:0003824;GO:0005575;GO:0005623;GO:0005634;GO:0005975;GO:0006066;GO:0006793;GO:0006796;GO:0006950;GO:0007154;GO:0007165;GO:0007275;GO:0007584;GO:0008150;GO:0008152;GO:0009056;GO:0009314;GO:0009416;GO:0009606;GO:0009611;GO:0009629;GO:0009630;GO:0009637;GO:0009725;GO:0009737;GO:0009743;GO:0009756;GO:0009846;GO:0009856;GO:0009888;GO:0009987;GO:0009991;GO:0010033;GO:0010087;GO:…	K20279	hypothetical protein LSAT_2X117641 [Lactuca sativa]
Lsat_1_v5_gn_2_117661	-	-	WAT1-related protein At2g39510 [Lactuca sativa] PLY85509.1 hypothetical protein LSAT_2X117661 [Lactuca sativa]
Lsat_1_v5_gn_2_117700	-	K05765	hypothetical protein LSAT_2X117700 [Lactuca sativa]
Lsat_1_v5_gn_2_117720	GO:0003674;GO:0003676;GO:0003723;GO:0003824;GO:0004518;GO:0004519;GO:0005575;GO:0005623;GO:0006139;GO:0006725;GO:0006807;GO:0008150;GO:0008152;GO:0009451;GO:0009987;GO:0016070;GO:0016071;GO:0016556;GO:0016787;GO:0016788;GO:0034641;GO:0043170;GO:0043226;GO:0043227;GO:0043229;GO:0043231;GO:0043412;GO:0044237;GO:0046483;GO:0071704;GO:0090305;GO:0097159;GO:1901360;GO:1901363	-	hypothetical protein LSAT_2X117720 [Lactuca sativa]
Lsat_1_v5_gn_2_117740	-	K12881	hypothetical protein LSAT_2X117740 [Lactuca sativa]
Lsat_1_v5_gn_2_117761	-	-	uncharacterized protein LOC111912257 [Lactuca sativa] PLY85573.1 hypothetical protein LSAT_2X117761 [Lactuca sativa]
Lsat_1_v5_gn_2_117781	GO:0003674;GO:0003824;GO:0004300;GO:0005575;GO:0005623;GO:0005737;GO:0005739;GO:0005777;GO:0006082;GO:0006629;GO:0006631;GO:0006635;GO:0008150;GO:0008152;GO:0009056;GO:0009062;GO:0009987;GO:0016042;GO:0016054;GO:0016829;GO:0016835;GO:0016836;GO:0019395;GO:0019752;GO:0030258;GO:0032787;GO:0034440;GO:0042579;GO:0043226;GO:0043227;GO:0043229;GO:0043231;GO:0044237;GO:0044242;GO:0044248;GO:0044255;GO:…	-	enoyl-CoA delta isomerase 1, peroxisomal [Lactuca sativa] PLY85559.1 hypothetical protein LSAT_2X117781 [Lactuca sativa]
Lsat_1_v5_gn_2_117820	GO:0000003;GO:0003006;GO:0003674;GO:0003824;GO:0004350;GO:0005575;GO:0005623;GO:0005737;GO:0005829;GO:0005911;GO:0006082;GO:0006520;GO:0006560;GO:0006561;GO:0006807;GO:0006950;GO:0006970;GO:0006972;GO:0006979;GO:0007275;GO:0008150;GO:0008152;GO:0008652;GO:0009058;GO:0009064;GO:0009084;GO:0009414;GO:0009415;GO:0009506;GO:0009507;GO:0009536;GO:0009555;GO:0009651;GO:0009791;GO:0009793;GO:0009987;GO:…	K12657	hypothetical protein LSAT_2X117820 [Lactuca sativa]
Lsat_1_v5_gn_2_117840	-	-	CASP-like protein 5B3 [Lactuca sativa] PLY85567.1 hypothetical protein LSAT_2X117840 [Lactuca sativa]
Lsat_1_v5_gn_2_117861	-	-	receptor kinase-like protein Xa21 [Lactuca sativa] PLY85564.1 hypothetical protein LSAT_2X117861 [Lactuca sativa]
Lsat_1_v5_gn_2_117881	GO:0000003;GO:0000373;GO:0000375;GO:0003006;GO:0003674;GO:0003676;GO:0003723;GO:0003727;GO:0003824;GO:0004518;GO:0004519;GO:0005575;GO:0005623;GO:0006139;GO:0006396;GO:0006725;GO:0006807;GO:0007275;GO:0008150;GO:0008152;GO:0008380;GO:0009451;GO:0009791;GO:0009793;GO:0009987;GO:0010154;GO:0010467;GO:0016070;GO:0016787;GO:0016788;GO:0022414;GO:0031425;GO:0032501;GO:0032502;GO:0034641;GO:0043170;GO:…	-	hypothetical protein LSAT_2X117881 [Lactuca sativa]
Lsat_1_v5_gn_2_117921	GO:0000271;GO:0000302;GO:0003674;GO:0003824;GO:0004475;GO:0005575;GO:0005623;GO:0005634;GO:0005737;GO:0005829;GO:0005975;GO:0005976;GO:0005996;GO:0006073;GO:0006082;GO:0006766;GO:0006950;GO:0006952;GO:0006970;GO:0006979;GO:0008150;GO:0008152;GO:0009058;GO:0009059;GO:0009108;GO:0009110;GO:0009250;GO:0009266;GO:0009408;GO:0009607;GO:0009617;GO:0009651;GO:0009725;GO:0009753;GO:0009987;GO:0010033;GO:…	K00966	hypothetical protein LSAT_2X117921 [Lactuca sativa]
Lsat_1_v5_gn_2_117941	-	-	hypothetical protein LSAT_2X117941 [Lactuca sativa]
Lsat_1_v5_gn_2_117961	GO:0003674;GO:0005198;GO:0005199	-	leucine-rich repeat extensin-like protein 6 [Lactuca sativa] PLY85552.1 hypothetical protein LSAT_2X117961 [Lactuca sativa]
Lsat_1_v5_gn_2_117981	-	K14848	glutamate-rich WD repeat-containing protein 1-like [Lactuca sativa] PLY85542.1 hypothetical protein LSAT_2X117981 [Lactuca sativa]
Lsat_1_v5_gn_2_118001	GO:0003674;GO:0003824;GO:0004672;GO:0004674;GO:0005575;GO:0005623;GO:0005886;GO:0006464;GO:0006468;GO:0006793;GO:0006796;GO:0006807;GO:0007154;GO:0007165;GO:0007166;GO:0008150;GO:0008152;GO:0009987;GO:0016020;GO:0016301;GO:0016310;GO:0016740;GO:0016772;GO:0016773;GO:0019538;GO:0023052;GO:0036211;GO:0043170;GO:0043412;GO:0044237;GO:0044260;GO:0044267;GO:0050794;GO:0050896;GO:0071704;GO:0071944	-	wall-associated receptor kinase-like 20, partial [Lactuca sativa]
Lsat_1_v5_gn_2_118021	GO:0003674;GO:0003824;GO:0004672;GO:0004674;GO:0005575;GO:0005623;GO:0005886;GO:0006464;GO:0006468;GO:0006793;GO:0006796;GO:0006807;GO:0007154;GO:0007165;GO:0007166;GO:0008150;GO:0008152;GO:0009987;GO:0016020;GO:0016301;GO:0016310;GO:0016740;GO:0016772;GO:0016773;GO:0019538;GO:0023052;GO:0036211;GO:0043170;GO:0043412;GO:0044237;GO:0044260;GO:0044267;GO:0050794;GO:0050896;GO:0071704;GO:0071944	-	hypothetical protein LSAT_2X118021 [Lactuca sativa]
Lsat_1_v5_gn_2_118041	GO:0003674;GO:0003824;GO:0004672;GO:0004674;GO:0005575;GO:0005623;GO:0005886;GO:0006464;GO:0006468;GO:0006793;GO:0006796;GO:0006807;GO:0007154;GO:0007165;GO:0007166;GO:0008150;GO:0008152;GO:0009987;GO:0016020;GO:0016301;GO:0016310;GO:0016740;GO:0016772;GO:0016773;GO:0019538;GO:0023052;GO:0036211;GO:0043170;GO:0043412;GO:0044237;GO:0044260;GO:0044267;GO:0050794;GO:0050896;GO:0071704;GO:0071944	-	wall-associated receptor kinase-like 20 [Lactuca sativa] PLY85574.1 hypothetical protein LSAT_2X118041 [Lactuca sativa]
Lsat_1_v5_gn_2_118061	GO:0003674;GO:0003824;GO:0004672;GO:0004674;GO:0005575;GO:0005623;GO:0005886;GO:0006464;GO:0006468;GO:0006793;GO:0006796;GO:0006807;GO:0007154;GO:0007165;GO:0007166;GO:0008150;GO:0008152;GO:0009987;GO:0016020;GO:0016301;GO:0016310;GO:0016740;GO:0016772;GO:0016773;GO:0019538;GO:0023052;GO:0036211;GO:0043170;GO:0043412;GO:0044237;GO:0044260;GO:0044267;GO:0050794;GO:0050896;GO:0071704;GO:0071944	-	hypothetical protein LSAT_2X118061 [Lactuca sativa]
Lsat_1_v5_gn_2_118081	-	-	ultraviolet-B receptor UVR8 isoform X2 [Lactuca sativa] PLY85537.1 hypothetical protein LSAT_2X118081 [Lactuca sativa]
Lsat_1_v5_gn_2_118160	GO:0003674;GO:0003824;GO:0005575;GO:0005623;GO:0005737;GO:0005768;GO:0005794;GO:0005802;GO:0008150;GO:0008152;GO:0008168;GO:0008757;GO:0012505;GO:0016740;GO:0031410;GO:0031982;GO:0032259;GO:0043226;GO:0043227;GO:0043229;GO:0043231;GO:0097708	-	probable methyltransferase PMT11 [Lactuca sativa]
Lsat_1_v5_gn_2_118200	GO:0000003;GO:0000209;GO:0000902;GO:0000904;GO:0003006;GO:0003674;GO:0003824;GO:0004842;GO:0006464;GO:0006508;GO:0006511;GO:0006807;GO:0007275;GO:0008150;GO:0008152;GO:0009056;GO:0009653;GO:0009791;GO:0009826;GO:0009888;GO:0009987;GO:0010026;GO:0010154;GO:0010498;GO:0016043;GO:0016567;GO:0016740;GO:0019538;GO:0019787;GO:0019941;GO:0022414;GO:0030154;GO:0030163;GO:0032446;GO:0032501;GO:0032502;GO:…	K11982	probable E3 ubiquitin-protein ligase RHC2A [Lactuca sativa] PLY90355.1 hypothetical protein LSAT_2X118200 [Lactuca sativa]
Lsat_1_v5_gn_2_118220	-	-	-
Lsat_1_v5_gn_2_118241	-	K19613	hypothetical protein LSAT_2X118241 [Lactuca sativa]
Lsat_1_v5_gn_2_118260	-	-	aspartic proteinase PCS1-like [Lactuca sativa] PLY90291.1 hypothetical protein LSAT_2X118260 [Lactuca sativa]
Lsat_1_v5_gn_2_118280	GO:0000209;GO:0003674;GO:0003824;GO:0004842;GO:0005575;GO:0005623;GO:0005737;GO:0005783;GO:0005789;GO:0006464;GO:0006508;GO:0006511;GO:0006807;GO:0006950;GO:0006970;GO:0008150;GO:0008152;GO:0009056;GO:0009414;GO:0009415;GO:0009651;GO:0009725;GO:0009737;GO:0009787;GO:0009789;GO:0009966;GO:0009967;GO:0009987;GO:0010033;GO:0010035;GO:0010498;GO:0010646;GO:0010647;GO:0012505;GO:0016020;GO:0016567;GO:…	K16283	E3 ubiquitin-protein ligase SDIR1 isoform X2 [Lactuca sativa] PLY90358.1 hypothetical protein LSAT_2X118280 [Lactuca sativa]
Lsat_1_v5_gn_2_118301	GO:0000413;GO:0003674;GO:0003755;GO:0003824;GO:0005527;GO:0005528;GO:0005575;GO:0005623;GO:0005737;GO:0006457;GO:0006464;GO:0006807;GO:0008144;GO:0008150;GO:0008152;GO:0009987;GO:0016853;GO:0016859;GO:0018193;GO:0018208;GO:0019538;GO:0036211;GO:0043170;GO:0043412;GO:0044237;GO:0044260;GO:0044267;GO:0061077;GO:0071704;GO:0097159;GO:1901363	K01802	peptidyl-prolyl cis-trans isomerase FKBP20-1 [Lactuca sativa] XP_023757274.1 peptidyl-prolyl cis-trans isomerase FKBP20-1 [Lactuca sativa] PLY90329.1 hypothetical protein LSAT_2X118301 [Lactuca sativa]
Lsat_1_v5_gn_2_118321	-	-	hypothetical protein LSAT_2X118321 [Lactuca sativa]
Lsat_1_v5_gn_2_118340	GO:0003674;GO:0005049;GO:0005575;GO:0005623;GO:0005634;GO:0005635;GO:0005737;GO:0005829;GO:0005911;GO:0006606;GO:0006611;GO:0006886;GO:0006913;GO:0008104;GO:0008150;GO:0009506;GO:0012505;GO:0015031;GO:0015833;GO:0016020;GO:0017038;GO:0030054;GO:0033036;GO:0033365;GO:0034504;GO:0034613;GO:0042886;GO:0043226;GO:0043227;GO:0043229;GO:0043231;GO:0045184;GO:0046907;GO:0051168;GO:0051169;GO:0051170;GO:…	K18423	hypothetical protein LSAT_2X118340 [Lactuca sativa]
Lsat_1_v5_gn_2_118360	GO:0003674;GO:0005049;GO:0005575;GO:0005623;GO:0005634;GO:0005635;GO:0005737;GO:0005829;GO:0005911;GO:0006606;GO:0006611;GO:0006886;GO:0006913;GO:0008104;GO:0008150;GO:0009506;GO:0012505;GO:0015031;GO:0015833;GO:0016020;GO:0017038;GO:0030054;GO:0033036;GO:0033365;GO:0034504;GO:0034613;GO:0042886;GO:0043226;GO:0043227;GO:0043229;GO:0043231;GO:0045184;GO:0046907;GO:0051168;GO:0051169;GO:0051170;GO:…	K18423	hypothetical protein LSAT_2X118360 [Lactuca sativa]
Lsat_1_v5_gn_2_118380	-	-	scarecrow-like protein 30 [Lactuca sativa] XP_023757262.1 scarecrow-like protein 30 [Lactuca sativa] XP_023757263.1 scarecrow-like protein 30 [Lactuca sativa] XP_023757264.1 scarecrow-like protein 30 [Lactuca sativa] XP_023757265.1 scarecrow-like protein 30 [Lactuca sativa] XP_023757266.1 scarecrow-like protein 30 [Lactuca sativa]
Lsat_1_v5_gn_2_118400	-	-	uncharacterized protein LOC111905758 isoform X2 [Lactuca sativa] PLY90330.1 hypothetical protein LSAT_2X118400 [Lactuca sativa]
Lsat_1_v5_gn_2_118420	-	-	hypothetical protein LSAT_2X118420 [Lactuca sativa]
Lsat_1_v5_gn_2_118441	GO:0003674;GO:0003824;GO:0004842;GO:0006464;GO:0006807;GO:0008150;GO:0008152;GO:0009987;GO:0016567;GO:0016740;GO:0019538;GO:0019787;GO:0032446;GO:0036211;GO:0043170;GO:0043412;GO:0044237;GO:0044260;GO:0044267;GO:0070647;GO:0071704	K10273	hypothetical protein LSAT_2X118441 [Lactuca sativa]
Lsat_1_v5_gn_2_118460	-	-	uncharacterized protein LOC111905797 [Lactuca sativa] PLY90307.1 hypothetical protein LSAT_2X118460 [Lactuca sativa]
Lsat_1_v5_gn_2_118500	GO:0005575;GO:0005623;GO:0005737	K01689	hypothetical protein LSAT_5X24101 [Lactuca sativa] PLY90323.1 hypothetical protein LSAT_2X118500 [Lactuca sativa]
Lsat_1_v5_gn_2_118581	-	-	hypothetical protein LSAT_2X118581 [Lactuca sativa]
Lsat_1_v5_gn_2_118601	GO:0003674;GO:0003824;GO:0004721;GO:0004722;GO:0005515;GO:0005575;GO:0005623;GO:0005634;GO:0005737;GO:0005829;GO:0006464;GO:0006470;GO:0006793;GO:0006796;GO:0006807;GO:0006950;GO:0007154;GO:0007165;GO:0008150;GO:0008152;GO:0009266;GO:0009409;GO:0009414;GO:0009415;GO:0009725;GO:0009737;GO:0009738;GO:0009755;GO:0009787;GO:0009788;GO:0009966;GO:0009968;GO:0009987;GO:0010033;GO:0010035;GO:0010119;GO:…	K14497	hypothetical protein LSAT_2X118601 [Lactuca sativa]
Lsat_1_v5_gn_2_118681	GO:0000003;GO:0003006;GO:0003674;GO:0003700;GO:0004857;GO:0005575;GO:0005576;GO:0005623;GO:0005634;GO:0006355;GO:0006950;GO:0007275;GO:0008150;GO:0009266;GO:0009409;GO:0009791;GO:0009889;GO:0009908;GO:0010468;GO:0019222;GO:0022414;GO:0030234;GO:0031323;GO:0032501;GO:0032502;GO:0043086;GO:0043226;GO:0043227;GO:0043229;GO:0043231;GO:0044092;GO:0048367;GO:0048437;GO:0048438;GO:0048441;GO:0048608;GO:…	-	probable transcriptional regulator RABBIT EARS [Lactuca sativa] PLY86730.1 hypothetical protein LSAT_2X118681 [Lactuca sativa]
Lsat_1_v5_gn_2_118741	GO:0005575;GO:0005623;GO:0005737;GO:0009507;GO:0009532;GO:0009536;GO:0009570;GO:0043226;GO:0043227;GO:0043229;GO:0043231	-	hypothetical protein LSAT_2X118741 [Lactuca sativa]
Lsat_1_v5_gn_2_118760	-	-	hypothetical protein LSAT_2X118760 [Lactuca sativa]
Lsat_1_v5_gn_2_118780	GO:0002229;GO:0002239;GO:0005575;GO:0005623;GO:0005886;GO:0006950;GO:0006952;GO:0008150;GO:0009607;GO:0009617;GO:0016020;GO:0042742;GO:0043207;GO:0050896;GO:0051707;GO:0071944;GO:0098542	-	hypothetical protein LSAT_2X118780 [Lactuca sativa]
Lsat_1_v5_gn_2_118801	-	-	hypothetical protein LSAT_2X118801 [Lactuca sativa]
Lsat_1_v5_gn_2_118821	GO:0003674;GO:0003676;GO:0003723;GO:0003729;GO:0003730;GO:0005575;GO:0005623;GO:0005737;GO:0005829;GO:0097159;GO:1901363	K17943	hypothetical protein LSAT_2X118821 [Lactuca sativa]
Lsat_1_v5_gn_2_118840	-	-	hypothetical protein LSAT_2X118840 [Lactuca sativa]
Lsat_1_v5_gn_2_118860	GO:0003674;GO:0003824;GO:0005575;GO:0006725;GO:0006793;GO:0006796;GO:0008150;GO:0008152;GO:0008374;GO:0009058;GO:0009059;GO:0009698;GO:0009699;GO:0009987;GO:0010143;GO:0010345;GO:0016020;GO:0016311;GO:0016740;GO:0016746;GO:0016747;GO:0016787;GO:0016788;GO:0016791;GO:0019438;GO:0019748;GO:0042578;GO:0043170;GO:0044237;GO:0044249;GO:0044550;GO:0071704;GO:0090447;GO:1901360	K13508	glycerol-3-phosphate acyltransferase 5-like [Lactuca sativa] PLY86740.1 hypothetical protein LSAT_2X118860 [Lactuca sativa]
Lsat_1_v5_gn_2_118881	GO:0000315;GO:0003674;GO:0003676;GO:0003723;GO:0003729;GO:0005575;GO:0005623;GO:0005737;GO:0005739;GO:0005759;GO:0005761;GO:0005762;GO:0005840;GO:0006412;GO:0006518;GO:0006807;GO:0008150;GO:0008152;GO:0009058;GO:0009059;GO:0009987;GO:0010467;GO:0015934;GO:0019538;GO:0031974;GO:0032543;GO:0032991;GO:0034641;GO:0034645;GO:0043043;GO:0043170;GO:0043226;GO:0043227;GO:0043229;GO:0043231;GO:0043603;GO:…	-	hypothetical protein LSAT_2X118881 [Lactuca sativa]
Lsat_1_v5_gn_2_118901	GO:0000228;GO:0000723;GO:0000781;GO:0000782;GO:0000783;GO:0000784;GO:0003674;GO:0003676;GO:0003677;GO:0003690;GO:0003691;GO:0005575;GO:0005623;GO:0005634;GO:0005694;GO:0006139;GO:0006259;GO:0006725;GO:0006807;GO:0006996;GO:0008150;GO:0008152;GO:0008301;GO:0009725;GO:0009737;GO:0009987;GO:0010033;GO:0016043;GO:0031627;GO:0031974;GO:0031981;GO:0032200;GO:0032991;GO:0032993;GO:0033993;GO:0034641;GO:…	-	telomere repeat-binding protein 4-like [Lactuca sativa] PLY90322.1 hypothetical protein LSAT_2X118901 [Lactuca sativa]
Lsat_1_v5_gn_2_118960	GO:0003674;GO:0003735;GO:0005198;GO:0005575;GO:0005623;GO:0005737;GO:0005829;GO:0005840;GO:0006412;GO:0006518;GO:0006807;GO:0008150;GO:0008152;GO:0009058;GO:0009059;GO:0009987;GO:0010467;GO:0015934;GO:0019538;GO:0022625;GO:0022626;GO:0032991;GO:0034641;GO:0034645;GO:0043043;GO:0043170;GO:0043226;GO:0043229;GO:0043603;GO:0043604;GO:0044237;GO:0044249;GO:0044260;GO:0044267;GO:0044271;GO:0071704;GO:…	K02889	60S ribosomal protein L21-2-like [Lactuca sativa] XP_023757297.1 60S ribosomal protein L21-2-like [Lactuca sativa] PLY75587.1 hypothetical protein LSAT_9X31161 [Lactuca sativa] PLY90341.1 hypothetical protein LSAT_2X118960 [Lactuca sativa]
Lsat_1_v5_gn_2_119040	GO:0005575;GO:0005618;GO:0005623;GO:0005737;GO:0005829;GO:0005911;GO:0006949;GO:0008150;GO:0009505;GO:0009506;GO:0009653;GO:0009987;GO:0030054;GO:0030312;GO:0032502;GO:0048646;GO:0048856;GO:0055044;GO:0071944	-	expansin-A6 [Lactuca sativa] PLY90299.1 hypothetical protein LSAT_2X119040 [Lactuca sativa]
Lsat_1_v5_gn_2_119101	-	K00729	dolichyl-phosphate beta-glucosyltransferase-like [Lactuca sativa] PLY90368.1 hypothetical protein LSAT_2X119101 [Lactuca sativa]
Lsat_1_v5_gn_2_119121	-	-	uncharacterized protein LOC111905743 [Lactuca sativa] PLY90348.1 hypothetical protein LSAT_2X119121 [Lactuca sativa]
Lsat_1_v5_gn_2_119141	GO:0000003;GO:0003006;GO:0003674;GO:0003824;GO:0004553;GO:0005575;GO:0005623;GO:0005886;GO:0007275;GO:0008150;GO:0009555;GO:0009653;GO:0009791;GO:0009793;GO:0009987;GO:0010154;GO:0010208;GO:0010584;GO:0016020;GO:0016043;GO:0016787;GO:0016798;GO:0022414;GO:0022607;GO:0030198;GO:0030246;GO:0030247;GO:0031224;GO:0031225;GO:0031226;GO:0032501;GO:0032502;GO:0043062;GO:0045229;GO:0046658;GO:0048229;GO:…	-	glucan endo-1,3-beta-glucosidase-like [Lactuca sativa] PLY90326.1 hypothetical protein LSAT_2X119141 [Lactuca sativa]
Lsat_1_v5_gn_2_119161	GO:0003674;GO:0003824;GO:0016787;GO:0016810;GO:0016811	K01426	hypothetical protein LSAT_2X119161 [Lactuca sativa]
Lsat_1_v5_gn_2_119180	-	-	hypothetical protein LSAT_2X119180 [Lactuca sativa]
Lsat_1_v5_gn_2_119201	-	-	uncharacterized protein LOC111905747 [Lactuca sativa] PLY90309.1 hypothetical protein LSAT_2X119201 [Lactuca sativa]
Lsat_1_v5_gn_2_119220	GO:0002682;GO:0002684;GO:0003674;GO:0003824;GO:0004672;GO:0004674;GO:0004675;GO:0004888;GO:0005575;GO:0005623;GO:0005634;GO:0005730;GO:0005737;GO:0005886;GO:0006464;GO:0006468;GO:0006793;GO:0006796;GO:0006807;GO:0006950;GO:0006952;GO:0007154;GO:0007165;GO:0007166;GO:0007167;GO:0007178;GO:0008150;GO:0008152;GO:0009607;GO:0009620;GO:0009987;GO:0016020;GO:0016301;GO:0016310;GO:0016740;GO:0016772;GO:…	K04733	receptor-like cytoplasmic kinase 176 [Lactuca sativa] PLY90288.1 hypothetical protein LSAT_2X119220 [Lactuca sativa]
Lsat_1_v5_gn_2_119240	GO:0000244;GO:0000245;GO:0000375;GO:0000381;GO:0000387;GO:0000395;GO:0000398;GO:0003674;GO:0003676;GO:0003723;GO:0003729;GO:0005515;GO:0005575;GO:0005623;GO:0005634;GO:0005654;GO:0006139;GO:0006376;GO:0006396;GO:0006397;GO:0006725;GO:0006807;GO:0006950;GO:0006979;GO:0008150;GO:0008152;GO:0008380;GO:0009892;GO:0009987;GO:0010467;GO:0010468;GO:0010629;GO:0016043;GO:0016070;GO:0016071;GO:0016604;GO:…	K12900	serine/arginine-rich SC35-like splicing factor SCL30 [Lactuca sativa] XP_023757248.1 serine/arginine-rich SC35-like splicing factor SCL30 [Lactuca sativa] XP_023757249.1 serine/arginine-rich SC35-like splicing factor SCL30 [Lactuca sativa] PLY90351.1 hypothetical protein LSAT_2X119240 [Lactuca sativa]
Lsat_1_v5_gn_2_119260	-	-	hypothetical protein LSAT_2X119260 [Lactuca sativa]
Lsat_1_v5_gn_2_119280	-	-	hypothetical protein LSAT_2X119280 [Lactuca sativa]
Lsat_1_v5_gn_2_119300	GO:0000018;GO:0005575;GO:0005623;GO:0005634;GO:0005655;GO:0005730;GO:0006139;GO:0006259;GO:0006282;GO:0006304;GO:0006306;GO:0006325;GO:0006342;GO:0006355;GO:0006725;GO:0006807;GO:0006996;GO:0008150;GO:0008152;GO:0009889;GO:0009890;GO:0009892;GO:0009987;GO:0010035;GO:0010038;GO:0010468;GO:0010569;GO:0010629;GO:0016043;GO:0016070;GO:0016458;GO:0019222;GO:0030677;GO:0030681;GO:0031047;GO:0031323;GO:…	-	protein INVOLVED IN DE NOVO 2-like [Lactuca sativa] PLY90334.1 hypothetical protein LSAT_2X119300 [Lactuca sativa]
Lsat_1_v5_gn_2_119341	-	-	-
Lsat_1_v5_gn_2_119361	GO:0000038;GO:0000902;GO:0000904;GO:0003674;GO:0003824;GO:0004312;GO:0005575;GO:0005623;GO:0005737;GO:0005783;GO:0005789;GO:0005886;GO:0006082;GO:0006629;GO:0006631;GO:0006633;GO:0006643;GO:0006665;GO:0006807;GO:0007275;GO:0008150;GO:0008152;GO:0008610;GO:0009058;GO:0009653;GO:0009888;GO:0009922;GO:0009923;GO:0009987;GO:0010025;GO:0010026;GO:0010090;GO:0010091;GO:0010166;GO:0012505;GO:0016020;GO:…	K10258	very-long-chain enoyl-CoA reductase [Lactuca sativa] PLY90315.1 hypothetical protein LSAT_2X119361 [Lactuca sativa] CAB4085527.1 unnamed protein product [Lactuca saligna]
Lsat_1_v5_gn_2_119400	GO:0003674;GO:0003676;GO:0003723;GO:0003727;GO:0005575;GO:0005623;GO:0005634;GO:0005654;GO:0005737;GO:0006139;GO:0006725;GO:0006807;GO:0008150;GO:0008152;GO:0009451;GO:0009987;GO:0016070;GO:0016553;GO:0016554;GO:0030895;GO:0031647;GO:0031974;GO:0031981;GO:0032991;GO:0034641;GO:0043170;GO:0043226;GO:0043227;GO:0043229;GO:0043231;GO:0043412;GO:0044237;GO:0046483;GO:0050821;GO:0065008;GO:0070013;GO:…	K13161	hypothetical protein LSAT_2X119400 [Lactuca sativa]
Lsat_1_v5_gn_2_119420	-	-	hypothetical protein LSAT_2X119420 [Lactuca sativa]
Lsat_1_v5_gn_2_119460	-	-	agglutinin-like [Lactuca sativa] PLY90337.1 hypothetical protein LSAT_2X119460 [Lactuca sativa]
Lsat_1_v5_gn_2_119480	-	-	probable serine/threonine-protein kinase PBL28 [Lactuca sativa] PLY90357.1 hypothetical protein LSAT_2X119480 [Lactuca sativa]
Lsat_1_v5_gn_2_119500	-	-	hypothetical protein LSAT_2X119500 [Lactuca sativa]
Lsat_1_v5_gn_2_119560	-	-	hypothetical protein LSAT_2X119560 [Lactuca sativa]
Lsat_1_v5_gn_2_119580	-	-	uncharacterized protein LOC111905734 [Lactuca sativa] PLY90297.1 hypothetical protein LSAT_2X119580 [Lactuca sativa]
Lsat_1_v5_gn_2_119601	GO:0000003;GO:0003006;GO:0005575;GO:0005623;GO:0005737;GO:0005794;GO:0005886;GO:0005911;GO:0007049;GO:0007275;GO:0008150;GO:0009506;GO:0009555;GO:0009556;GO:0009987;GO:0012505;GO:0016020;GO:0019953;GO:0022414;GO:0030054;GO:0032501;GO:0032502;GO:0043226;GO:0043227;GO:0043229;GO:0043231;GO:0043934;GO:0048229;GO:0048236;GO:0048589;GO:0048856;GO:0048869;GO:0051321;GO:0055044;GO:0071944	K11000	hypothetical protein LSAT_2X119601 [Lactuca sativa]
Lsat_1_v5_gn_2_119641	GO:0003674;GO:0003824;GO:0004672;GO:0005102;GO:0005515;GO:0005575;GO:0005623;GO:0005886;GO:0005911;GO:0006464;GO:0006468;GO:0006793;GO:0006796;GO:0006807;GO:0006950;GO:0006952;GO:0008150;GO:0008152;GO:0009506;GO:0009607;GO:0009617;GO:0009987;GO:0010941;GO:0016020;GO:0016301;GO:0016310;GO:0016740;GO:0016772;GO:0016773;GO:0019538;GO:0030054;GO:0031347;GO:0031348;GO:0033612;GO:0036211;GO:0042742;GO:…	-	hypothetical protein LSAT_3X101581 [Lactuca sativa]
Lsat_1_v5_gn_2_119660	-	-	hypothetical protein LSAT_2X119660 [Lactuca sativa]
Lsat_1_v5_gn_2_119680	-	-	uncharacterized protein LOC111905732 isoform X1 [Lactuca sativa] PLY90319.1 hypothetical protein LSAT_2X119680 [Lactuca sativa]
Lsat_1_v5_gn_2_119701	-	-	uncharacterized protein LOC111905731 [Lactuca sativa] PLY90342.1 hypothetical protein LSAT_2X119701 [Lactuca sativa]
Lsat_1_v5_gn_2_119720	GO:0003674;GO:0003824;GO:0004659;GO:0004661;GO:0004662;GO:0004663;GO:0005575;GO:0005623;GO:0005737;GO:0005829;GO:0005953;GO:0005968;GO:0006464;GO:0006807;GO:0006950;GO:0007275;GO:0008150;GO:0008152;GO:0008270;GO:0008284;GO:0008318;GO:0009414;GO:0009415;GO:0009555;GO:0009725;GO:0009733;GO:0009737;GO:0009787;GO:0009788;GO:0009889;GO:0009890;GO:0009892;GO:0009966;GO:0009968;GO:0009987;GO:0010033;GO:…	K11713	geranylgeranyl transferase type-1 subunit beta [Lactuca sativa] PLY90366.1 hypothetical protein LSAT_2X119720 [Lactuca sativa]
Lsat_1_v5_gn_2_119741	-	-	uncharacterized protein LOC111905782 [Lactuca sativa] PLY90296.1 hypothetical protein LSAT_2X119741 [Lactuca sativa]
Lsat_1_v5_gn_2_119760	-	-	hypothetical protein LSAT_2X119760 [Lactuca sativa]
Lsat_1_v5_gn_2_119780	GO:0000003;GO:0002239;GO:0003006;GO:0003674;GO:0003824;GO:0005575;GO:0005623;GO:0005737;GO:0005829;GO:0006725;GO:0006807;GO:0006950;GO:0006952;GO:0007154;GO:0007165;GO:0007275;GO:0007568;GO:0008150;GO:0008152;GO:0008194;GO:0009308;GO:0009414;GO:0009415;GO:0009607;GO:0009690;GO:0009725;GO:0009737;GO:0009738;GO:0009755;GO:0009791;GO:0009987;GO:0009991;GO:0010033;GO:0010035;GO:0010118;GO:0010150;GO:…	K13493	UDP-glycosyltransferase 76G1-like [Lactuca sativa] PLY90347.1 hypothetical protein LSAT_2X119780 [Lactuca sativa]
Lsat_1_v5_gn_2_119821	GO:0000302;GO:0000303;GO:0000305;GO:0003674;GO:0003824;GO:0004784;GO:0005575;GO:0005623;GO:0005737;GO:0005739;GO:0005759;GO:0006801;GO:0006950;GO:0006970;GO:0006979;GO:0008150;GO:0008152;GO:0009410;GO:0009635;GO:0009636;GO:0009725;GO:0009737;GO:0009987;GO:0010033;GO:0010035;GO:0016043;GO:0016209;GO:0016491;GO:0019430;GO:0022607;GO:0030145;GO:0031974;GO:0033993;GO:0034599;GO:0034614;GO:0043167;GO:…	K04564	hypothetical protein LSAT_2X119821 [Lactuca sativa]
Lsat_1_v5_gn_2_119841	GO:0003674;GO:0003676;GO:0003677;GO:0003700;GO:0005515;GO:0005575;GO:0005623;GO:0005634;GO:0006355;GO:0006417;GO:0006950;GO:0007275;GO:0008150;GO:0009743;GO:0009744;GO:0009791;GO:0009845;GO:0009889;GO:0009890;GO:0009892;GO:0009893;GO:0009987;GO:0010033;GO:0010468;GO:0010557;GO:0010608;GO:0010628;GO:0010629;GO:0017148;GO:0019222;GO:0031323;GO:0031324;GO:0031325;GO:0031328;GO:0032055;GO:0032268;GO:…	-	hypothetical protein LSAT_2X119841 [Lactuca sativa]
Lsat_1_v5_gn_2_119861	-	K21373	7-deoxyloganetic acid glucosyltransferase-like isoform X2 [Lactuca sativa] XP_023757218.1 7-deoxyloganetic acid glucosyltransferase-like isoform X2 [Lactuca sativa] XP_023757219.1 7-deoxyloganetic acid glucosyltransferase-like isoform X2 [Lactuca sativa] PLY90350.1 hypothetical protein LSAT_2X119861 [Lactuca sativa]
Lsat_1_v5_gn_2_119880	-	K21373	hypothetical protein LSAT_2X119880 [Lactuca sativa]
Lsat_1_v5_gn_2_119940	-	-	hypothetical protein LSAT_2X119940 [Lactuca sativa]
Lsat_1_v5_gn_2_119980	GO:0000003;GO:0002239;GO:0003006;GO:0003674;GO:0003824;GO:0005575;GO:0005623;GO:0005737;GO:0005829;GO:0006725;GO:0006807;GO:0006950;GO:0006952;GO:0007154;GO:0007165;GO:0007275;GO:0007568;GO:0008150;GO:0008152;GO:0008194;GO:0009308;GO:0009414;GO:0009415;GO:0009607;GO:0009690;GO:0009725;GO:0009737;GO:0009738;GO:0009755;GO:0009791;GO:0009987;GO:0009991;GO:0010033;GO:0010035;GO:0010118;GO:0010150;GO:…	K13493	UDP-glycosyltransferase 76C2-like [Lactuca sativa] PLY90305.1 hypothetical protein LSAT_2X119980 [Lactuca sativa]
Lsat_1_v5_gn_2_120001	-	K21373	hypothetical protein LSAT_2X120001 [Lactuca sativa]
Lsat_1_v5_gn_2_120021	-	-	hypothetical protein LSAT_2X120021 [Lactuca sativa]
Lsat_1_v5_gn_2_120040	GO:0005575;GO:0005623;GO:0005737;GO:0006950;GO:0008150;GO:0009266;GO:0009408;GO:0009507;GO:0009536;GO:0043226;GO:0043227;GO:0043229;GO:0043231;GO:0050896	K13993	17.6 kDa class I heat shock protein-like [Lactuca sativa]
Lsat_1_v5_gn_2_120060	GO:0000302;GO:0005575;GO:0005623;GO:0005737;GO:0006950;GO:0006979;GO:0008150;GO:0009266;GO:0009314;GO:0009408;GO:0009416;GO:0009507;GO:0009536;GO:0009636;GO:0009642;GO:0009644;GO:0010035;GO:0010286;GO:0042493;GO:0042542;GO:0043226;GO:0043227;GO:0043229;GO:0043231;GO:0046677;GO:0050896	K13993	17.8 kDa class I heat shock protein-like [Lactuca sativa] PLY90346.1 hypothetical protein LSAT_2X120060 [Lactuca sativa]
Lsat_1_v5_gn_2_120081	GO:0005575;GO:0005623;GO:0005737;GO:0009507;GO:0009536;GO:0043226;GO:0043227;GO:0043229;GO:0043231	K13993	17.5 kDa class I heat shock protein-like [Lactuca sativa] PLY90343.1 hypothetical protein LSAT_2X120081 [Lactuca sativa]
Lsat_1_v5_gn_2_120101	-	-	hypothetical protein LSAT_2X120101 [Lactuca sativa]
Lsat_1_v5_gn_2_120121	-	-	hypothetical protein LSAT_2X120121 [Lactuca sativa]
Lsat_1_v5_gn_2_120141	-	-	hypothetical protein LSAT_2X120141 [Lactuca sativa]
Lsat_1_v5_gn_2_120201	-	-	uncharacterized protein LOC111905713 [Lactuca sativa] XP_023757205.1 uncharacterized protein LOC111905713 [Lactuca sativa] PLY90306.1 hypothetical protein LSAT_2X120201 [Lactuca sativa]
Lsat_1_v5_gn_2_120221	GO:0000981;GO:0001134;GO:0001135;GO:0003674;GO:0003676;GO:0003677;GO:0003700;GO:0005575;GO:0005623;GO:0005634;GO:0006355;GO:0006357;GO:0006950;GO:0006952;GO:0006970;GO:0007275;GO:0008150;GO:0009414;GO:0009415;GO:0009555;GO:0009607;GO:0009617;GO:0009620;GO:0009651;GO:0009723;GO:0009725;GO:0009733;GO:0009737;GO:0009739;GO:0009751;GO:0009753;GO:0009889;GO:0009966;GO:0009967;GO:0009987;GO:0010033;GO:…	K09422	transcription factor MYB1-like [Lactuca sativa] PLY90286.1 hypothetical protein LSAT_2X120221 [Lactuca sativa]
Lsat_1_v5_gn_2_120280	-	-	hypothetical protein LSAT_2X120280 [Lactuca sativa]
Lsat_1_v5_gn_2_120300	GO:0003333;GO:0003674;GO:0005342;GO:0005575;GO:0005623;GO:0005886;GO:0006811;GO:0006812;GO:0006820;GO:0006855;GO:0006865;GO:0008150;GO:0008324;GO:0008509;GO:0008514;GO:0015075;GO:0015171;GO:0015175;GO:0015179;GO:0015193;GO:0015711;GO:0015804;GO:0015807;GO:0015824;GO:0015849;GO:0015893;GO:0016020;GO:0022857;GO:0034220;GO:0035524;GO:0042493;GO:0043090;GO:0046942;GO:0046943;GO:0050896;GO:0051179;GO:…	-	proline transporter 3-like [Lactuca sativa] PLY90333.1 hypothetical protein LSAT_2X120300 [Lactuca sativa]
Lsat_1_v5_gn_2_120321	GO:0005575;GO:0005623;GO:0005737	-	hypothetical protein LSAT_2X120321 [Lactuca sativa]
Lsat_1_v5_gn_2_120360	GO:0002181;GO:0003674;GO:0003735;GO:0005198;GO:0005575;GO:0005623;GO:0005737;GO:0005829;GO:0005840;GO:0006412;GO:0006518;GO:0006807;GO:0008150;GO:0008152;GO:0009058;GO:0009059;GO:0009987;GO:0010467;GO:0015934;GO:0016020;GO:0019538;GO:0022613;GO:0022625;GO:0022626;GO:0032991;GO:0034641;GO:0034645;GO:0042254;GO:0042273;GO:0043043;GO:0043170;GO:0043226;GO:0043229;GO:0043603;GO:0043604;GO:0044237;GO:…	K02917	60S ribosomal protein L35a-3 [Lactuca sativa] PLY90313.1 hypothetical protein LSAT_2X120360 [Lactuca sativa]
Lsat_1_v5_gn_2_120380	-	K15286	probable sugar phosphate/phosphate translocator At3g11320 [Lactuca sativa] PLY90331.1 hypothetical protein LSAT_2X120380 [Lactuca sativa]
Lsat_1_v5_gn_2_120401	GO:0003674;GO:0003779;GO:0005515;GO:0006996;GO:0007010;GO:0007015;GO:0008092;GO:0008150;GO:0009987;GO:0016043;GO:0022607;GO:0030029;GO:0030036;GO:0044877;GO:0051015;GO:0051017;GO:0061572;GO:0097435	K09377	hypothetical protein LSAT_2X120401 [Lactuca sativa]
Lsat_1_v5_gn_2_120421	GO:0003674;GO:0003824;GO:0004553;GO:0005575;GO:0005618;GO:0005623;GO:0005886;GO:0009505;GO:0016020;GO:0016787;GO:0016798;GO:0030246;GO:0030247;GO:0030312;GO:0031224;GO:0031225;GO:0031226;GO:0046658;GO:0071944	-	glucan endo-1,3-beta-glucosidase 11-like [Lactuca sativa] PLY90292.1 hypothetical protein LSAT_2X120421 [Lactuca sativa]
Lsat_1_v5_gn_2_120441	-	-	hypothetical protein LSAT_2X120441 [Lactuca sativa]
Lsat_1_v5_gn_2_120461	-	-	hypothetical protein LSAT_2X120461 [Lactuca sativa]
Lsat_1_v5_gn_2_120501	-	-	hypothetical protein LSAT_2X120501 [Lactuca sativa]
Lsat_1_v5_gn_2_120520	-	-	uncharacterized protein LOC111905699 [Lactuca sativa] XP_023757181.1 uncharacterized protein LOC111905699 [Lactuca sativa] XP_023757182.1 uncharacterized protein LOC111905699 [Lactuca sativa] XP_023757183.1 uncharacterized protein LOC111905699 [Lactuca sativa] XP_023757184.1 uncharacterized protein LOC111905699 [Lactuca sativa] XP_023757185.1 uncharacterized protein LOC111905699 [Lactuca sativa] …
Lsat_1_v5_gn_2_120541	-	-	hypothetical protein LSAT_2X120541 [Lactuca sativa]
Lsat_1_v5_gn_2_120581	GO:0005575;GO:0005623;GO:0005634;GO:0005737;GO:0008150;GO:0009314;GO:0009411;GO:0009416;GO:0043226;GO:0043227;GO:0043229;GO:0043231;GO:0050896	K10843	hypothetical protein LSAT_2X120581 [Lactuca sativa]
Lsat_1_v5_gn_2_120601	-	K10843	hypothetical protein LSAT_2X120601 [Lactuca sativa]
Lsat_1_v5_gn_2_120641	GO:0008150;GO:0010035;GO:0010038;GO:0046686;GO:0050896	-	uncharacterized protein At2g39920 [Lactuca sativa] XP_023757178.1 uncharacterized protein At2g39920 [Lactuca sativa] PLY90359.1 hypothetical protein LSAT_2X120641 [Lactuca sativa]
Lsat_1_v5_gn_2_120680	-	-	hypothetical protein LSAT_2X120680 [Lactuca sativa]
Lsat_1_v5_gn_2_120701	-	-	hypothetical protein LSAT_2X120701 [Lactuca sativa]
Lsat_1_v5_gn_2_120721	-	K04730	hypothetical protein LSAT_2X120721 [Lactuca sativa]
Lsat_1_v5_gn_2_120741	-	-	hypothetical protein LSAT_2X120741 [Lactuca sativa]
Lsat_1_v5_gn_2_120781	-	-	receptor kinase-like protein Xa21 [Lactuca sativa] PLY90344.1 hypothetical protein LSAT_2X120781 [Lactuca sativa]
Lsat_1_v5_gn_2_120801	GO:0005575;GO:0005623;GO:0005886;GO:0016020;GO:0071944	K04730	hypothetical protein LSAT_2X120801 [Lactuca sativa]
Lsat_1_v5_gn_2_120821	-	-	hypothetical protein LSAT_2X120821 [Lactuca sativa]
Lsat_1_v5_gn_2_120841	-	-	hypothetical protein LSAT_2X120841 [Lactuca sativa]
Lsat_1_v5_gn_2_120861	-	-	receptor kinase-like protein Xa21 [Lactuca sativa] PLY90349.1 hypothetical protein LSAT_2X120861 [Lactuca sativa]
Lsat_1_v5_gn_2_120901	-	-	receptor kinase-like protein Xa21 [Lactuca sativa] PLY90308.1 hypothetical protein LSAT_2X120901 [Lactuca sativa]
Lsat_1_v5_gn_2_120921	-	-	hypothetical protein LSAT_2X120921 [Lactuca sativa]
Lsat_1_v5_gn_2_121001	-	-	hypothetical protein LSAT_2X121001 [Lactuca sativa]
Lsat_1_v5_gn_2_121020	-	K12741	UBP1-associated protein 2A-like [Lactuca sativa] PLY93702.1 hypothetical protein LSAT_2X121020 [Lactuca sativa]
Lsat_1_v5_gn_2_121060	-	-	hypothetical protein LSAT_2X121060 [Lactuca sativa]
Lsat_1_v5_gn_2_121100	-	-	hypothetical protein LSAT_2X121100 [Lactuca sativa]
Lsat_1_v5_gn_2_121120	GO:0000003;GO:0000910;GO:0003674;GO:0003676;GO:0003677;GO:0003700;GO:0005575;GO:0005623;GO:0005634;GO:0006355;GO:0006808;GO:0006950;GO:0006970;GO:0006972;GO:0007049;GO:0007154;GO:0007165;GO:0008150;GO:0009314;GO:0009416;GO:0009639;GO:0009651;GO:0009723;GO:0009725;GO:0009737;GO:0009739;GO:0009740;GO:0009751;GO:0009753;GO:0009755;GO:0009863;GO:0009867;GO:0009889;GO:0009892;GO:0009893;GO:0009937;GO:…	K14494	DELLA protein GAI1-like [Lactuca sativa] PLY93718.1 hypothetical protein LSAT_2X121120 [Lactuca sativa]
Lsat_1_v5_gn_2_121140	GO:0003674;GO:0003824;GO:0004856;GO:0005575;GO:0005623;GO:0005737;GO:0005829;GO:0005975;GO:0005996;GO:0005997;GO:0006793;GO:0006796;GO:0008150;GO:0008152;GO:0009987;GO:0016301;GO:0016310;GO:0016740;GO:0016772;GO:0016773;GO:0019200;GO:0019321;GO:0044237;GO:0044262;GO:0044281;GO:0046835;GO:0071704	K00854	xylulose kinase [Lactuca sativa] PLY93698.1 hypothetical protein LSAT_2X121140 [Lactuca sativa]
Lsat_1_v5_gn_2_121160	-	-	receptor kinase-like protein Xa21 isoform X2 [Lactuca sativa] PLY93666.1 hypothetical protein LSAT_2X121160 [Lactuca sativa]
Lsat_1_v5_gn_2_121221	GO:0005575;GO:0005623;GO:0005737;GO:0006412;GO:0006518;GO:0006807;GO:0006996;GO:0008150;GO:0008152;GO:0009058;GO:0009059;GO:0009507;GO:0009526;GO:0009532;GO:0009536;GO:0009570;GO:0009657;GO:0009941;GO:0009987;GO:0010467;GO:0016043;GO:0019538;GO:0032544;GO:0034641;GO:0034645;GO:0043043;GO:0043170;GO:0043226;GO:0043227;GO:0043229;GO:0043231;GO:0043603;GO:0043604;GO:0044237;GO:0044249;GO:0044260;GO:…	K19033	30S ribosomal protein S31, chloroplastic-like [Lactuca sativa] PLY93697.1 hypothetical protein LSAT_2X121221 [Lactuca sativa]
Lsat_1_v5_gn_2_121240	-	K04730	hypothetical protein LSAT_2X121240 [Lactuca sativa]
Lsat_1_v5_gn_2_121260	-	-	hypothetical protein LSAT_2X121260 [Lactuca sativa]
Lsat_1_v5_gn_2_121281	-	-	hypothetical protein LSAT_2X121281 [Lactuca sativa]
Lsat_1_v5_gn_2_121301	-	K13946	auxin transporter-like protein 2 [Lactuca sativa] XP_023752952.1 auxin transporter-like protein 2 [Lactuca sativa] XP_023752953.1 auxin transporter-like protein 2 [Lactuca sativa] XP_023752954.1 auxin transporter-like protein 2 [Lactuca sativa] PLY93692.1 hypothetical protein LSAT_2X121301 [Lactuca sativa]
Lsat_1_v5_gn_2_121341	-	-	hypothetical protein LSAT_2X121341 [Lactuca sativa]
Lsat_1_v5_gn_2_121360	GO:0003674;GO:0003735;GO:0005198;GO:0005575;GO:0005623;GO:0005737;GO:0005829;GO:0005840;GO:0022626;GO:0032991;GO:0043226;GO:0043229;GO:1990904	K02941	hypothetical protein LSAT_2X121360 [Lactuca sativa]
Lsat_1_v5_gn_2_121400	-	-	nematode resistance protein-like HSPRO2 [Lactuca sativa] PLY93693.1 hypothetical protein LSAT_2X121400 [Lactuca sativa]
Lsat_1_v5_gn_2_121421	GO:0003674;GO:0003824;GO:0005575;GO:0005623;GO:0005737;GO:0005768;GO:0005794;GO:0005802;GO:0005975;GO:0005976;GO:0006073;GO:0006629;GO:0006643;GO:0006665;GO:0006807;GO:0008150;GO:0008152;GO:0008194;GO:0008219;GO:0009664;GO:0009725;GO:0009737;GO:0009888;GO:0009987;GO:0010033;GO:0010087;GO:0010383;GO:0010393;GO:0010395;GO:0010400;GO:0010401;GO:0012505;GO:0016043;GO:0016740;GO:0016757;GO:0016758;GO:…	K19033	glycosyltransferase family 64 protein C4 [Lactuca sativa] PLY93710.1 hypothetical protein LSAT_2X121421 [Lactuca sativa]
Lsat_1_v5_gn_2_121440	GO:0003674;GO:0005372;GO:0005575;GO:0005623;GO:0005737;GO:0005829;GO:0005886;GO:0005887;GO:0006811;GO:0006833;GO:0008150;GO:0009987;GO:0015250;GO:0015267;GO:0016020;GO:0016021;GO:0016043;GO:0022607;GO:0022803;GO:0022857;GO:0031224;GO:0031226;GO:0032991;GO:0034220;GO:0042044;GO:0051179;GO:0051234;GO:0051259;GO:0051260;GO:0051262;GO:0051289;GO:0051290;GO:0051291;GO:0055085;GO:0065003;GO:0071944	K09872	aquaporin PIP1-1-like [Lactuca sativa] PLY93651.1 hypothetical protein LSAT_2X121440 [Lactuca sativa] CAB4085611.1 unnamed protein product [Lactuca saligna]
Lsat_1_v5_gn_2_121461	-	K07466	hypothetical protein LSAT_2X121461 [Lactuca sativa]
Lsat_1_v5_gn_2_121480	GO:0003674;GO:0005372;GO:0005575;GO:0005623;GO:0005737;GO:0005829;GO:0005886;GO:0005887;GO:0006811;GO:0006833;GO:0008150;GO:0009987;GO:0015250;GO:0015267;GO:0016020;GO:0016021;GO:0016043;GO:0022607;GO:0022803;GO:0022857;GO:0031224;GO:0031226;GO:0032991;GO:0034220;GO:0042044;GO:0051179;GO:0051234;GO:0051259;GO:0051260;GO:0051262;GO:0051289;GO:0051290;GO:0051291;GO:0055085;GO:0065003;GO:0071944	K09872	aquaporin PIP1-1-like [Lactuca sativa] XP_023752946.1 aquaporin PIP1-1-like [Lactuca sativa] PLY93696.1 hypothetical protein LSAT_2X121480 [Lactuca sativa] PLY93725.1 hypothetical protein LSAT_2X121520 [Lactuca sativa] CAB4085613.1 unnamed protein product [Lactuca saligna]
Lsat_1_v5_gn_2_121501	-	-	hypothetical protein LSAT_2X121501 [Lactuca sativa]
Lsat_1_v5_gn_2_121520	GO:0003674;GO:0005372;GO:0005575;GO:0005623;GO:0005737;GO:0005829;GO:0005886;GO:0005887;GO:0006811;GO:0006833;GO:0008150;GO:0009987;GO:0015250;GO:0015267;GO:0016020;GO:0016021;GO:0016043;GO:0022607;GO:0022803;GO:0022857;GO:0031224;GO:0031226;GO:0032991;GO:0034220;GO:0042044;GO:0051179;GO:0051234;GO:0051259;GO:0051260;GO:0051262;GO:0051289;GO:0051290;GO:0051291;GO:0055085;GO:0065003;GO:0071944	K09872	aquaporin PIP1-1-like [Lactuca sativa] XP_023752946.1 aquaporin PIP1-1-like [Lactuca sativa] PLY93696.1 hypothetical protein LSAT_2X121480 [Lactuca sativa] PLY93725.1 hypothetical protein LSAT_2X121520 [Lactuca sativa] CAB4085613.1 unnamed protein product [Lactuca saligna]
Lsat_1_v5_gn_2_121560	GO:0000003;GO:0003006;GO:0003674;GO:0005515;GO:0005575;GO:0005623;GO:0005634;GO:0005737;GO:0005829;GO:0005852;GO:0006412;GO:0006413;GO:0006518;GO:0006807;GO:0007275;GO:0008150;GO:0008152;GO:0009058;GO:0009059;GO:0009743;GO:0009744;GO:0009791;GO:0009793;GO:0009846;GO:0009856;GO:0009987;GO:0010033;GO:0010154;GO:0010467;GO:0016020;GO:0019538;GO:0022414;GO:0031369;GO:0032501;GO:0032502;GO:0032991;GO:…	K03249	eukaryotic translation initiation factor 3 subunit F [Lactuca sativa] PLY93688.1 hypothetical protein LSAT_2X121560 [Lactuca sativa] CAB4085614.1 unnamed protein product [Lactuca saligna]
Lsat_1_v5_gn_2_121620	GO:0003674;GO:0003676;GO:0003677;GO:0003700;GO:0006355;GO:0007275;GO:0008150;GO:0009653;GO:0009725;GO:0009733;GO:0009888;GO:0009889;GO:0010015;GO:0010033;GO:0010073;GO:0010074;GO:0010078;GO:0010468;GO:0019222;GO:0019827;GO:0022622;GO:0031323;GO:0032501;GO:0032502;GO:0043565;GO:0048364;GO:0048507;GO:0048731;GO:0048856;GO:0050793;GO:0050794;GO:0050896;GO:0051094;GO:0051171;GO:0051252;GO:0080090;GO:…	-	WUSCHEL-related homeobox 5-like [Lactuca sativa] PLY93711.1 hypothetical protein LSAT_2X121620 [Lactuca sativa]
Lsat_1_v5_gn_2_121640	GO:0000976;GO:0000987;GO:0003674;GO:0003676;GO:0003677;GO:0003690;GO:0005575;GO:0005623;GO:0005634;GO:0006325;GO:0006464;GO:0006479;GO:0006807;GO:0006996;GO:0008150;GO:0008152;GO:0009987;GO:0010029;GO:0010030;GO:0016043;GO:0016569;GO:0016570;GO:0016571;GO:0018193;GO:0018195;GO:0018216;GO:0019538;GO:0032259;GO:0034969;GO:0036211;GO:0043170;GO:0043226;GO:0043227;GO:0043229;GO:0043231;GO:0043412;GO:…	-	F-box protein At5g06550 [Lactuca sativa] PLY93694.1 hypothetical protein LSAT_2X121640 [Lactuca sativa]
Lsat_1_v5_gn_2_121661	-	K22422	hypothetical protein LSAT_2X121661 [Lactuca sativa]
Lsat_1_v5_gn_2_121681	GO:0000902;GO:0000904;GO:0005575;GO:0005623;GO:0005737;GO:0008150;GO:0008152;GO:0009058;GO:0009059;GO:0009653;GO:0009888;GO:0009987;GO:0010026;GO:0010090;GO:0010143;GO:0016043;GO:0030154;GO:0032502;GO:0043170;GO:0048468;GO:0048856;GO:0048869;GO:0051179;GO:0071704;GO:0090558;GO:0090626	-	hypothetical protein LSAT_2X121681 [Lactuca sativa]
Lsat_1_v5_gn_2_121700	-	-	hypothetical protein LSAT_2X121700 [Lactuca sativa]
Lsat_1_v5_gn_2_121880	GO:0000295;GO:0003674;GO:0005347;GO:0005575;GO:0005623;GO:0005737;GO:0005739;GO:0005740;GO:0005743;GO:0005773;GO:0005774;GO:0005777;GO:0005778;GO:0005779;GO:0006811;GO:0006812;GO:0006820;GO:0006839;GO:0006855;GO:0006862;GO:0008150;GO:0008324;GO:0008509;GO:0008514;GO:0009987;GO:0015075;GO:0015101;GO:0015215;GO:0015216;GO:0015217;GO:0015228;GO:0015230;GO:0015695;GO:0015711;GO:0015858;GO:0015865;GO:…	K13354	hypothetical protein LSAT_2X121880 [Lactuca sativa]
Lsat_1_v5_gn_2_121900	-	-	uncharacterized protein LOC111901305 [Lactuca sativa] PLY93686.1 hypothetical protein LSAT_2X121900 [Lactuca sativa]
Lsat_1_v5_gn_2_121941	GO:0005575;GO:0008150;GO:0016192;GO:0031982;GO:0043226;GO:0043227;GO:0051179;GO:0051234	-	hypothetical protein LSAT_2X121941 [Lactuca sativa]
Lsat_1_v5_gn_2_122000	GO:0000003;GO:0002213;GO:0002376;GO:0003006;GO:0006508;GO:0006511;GO:0006807;GO:0006950;GO:0006952;GO:0006955;GO:0007154;GO:0007165;GO:0007275;GO:0008150;GO:0008152;GO:0009056;GO:0009314;GO:0009416;GO:0009607;GO:0009611;GO:0009617;GO:0009620;GO:0009625;GO:0009639;GO:0009641;GO:0009725;GO:0009753;GO:0009755;GO:0009791;GO:0009814;GO:0009861;GO:0009867;GO:0009900;GO:0009901;GO:0009908;GO:0009909;GO:…	K13463	coronatine-insensitive protein 1-like [Lactuca sativa] PLY93657.1 hypothetical protein LSAT_2X122000 [Lactuca sativa]
Lsat_1_v5_gn_2_122021	GO:0005575;GO:0005623;GO:0005737;GO:0005783;GO:0006139;GO:0006259;GO:0006281;GO:0006464;GO:0006497;GO:0006505;GO:0006506;GO:0006629;GO:0006643;GO:0006644;GO:0006650;GO:0006661;GO:0006664;GO:0006725;GO:0006793;GO:0006796;GO:0006807;GO:0006888;GO:0006950;GO:0006974;GO:0008150;GO:0008152;GO:0008610;GO:0008654;GO:0009058;GO:0009059;GO:0009247;GO:0009987;GO:0012505;GO:0016020;GO:0016192;GO:0019538;GO:…	-	hypothetical protein LSAT_2X122021 [Lactuca sativa]
Lsat_1_v5_gn_2_122081	-	K03248	hypothetical protein LSAT_2X122081 [Lactuca sativa]
Lsat_1_v5_gn_2_122100	-	-	hypothetical protein LSAT_5X159900 [Lactuca sativa] PLY76917.1 hypothetical protein LSAT_2X122100 [Lactuca sativa]
Lsat_1_v5_gn_2_122121	-	-	hypothetical protein LSAT_2X122121 [Lactuca sativa]
Lsat_1_v5_gn_2_122160	-	-	receptor kinase-like protein Xa21 isoform X2 [Lactuca sativa] PLY76916.1 hypothetical protein LSAT_2X122160 [Lactuca sativa]
Lsat_1_v5_gn_2_122181	-	-	hypothetical protein LSAT_2X122181 [Lactuca sativa]
Lsat_1_v5_gn_2_122201	GO:0003674;GO:0003824;GO:0004842;GO:0006464;GO:0006508;GO:0006511;GO:0006807;GO:0008150;GO:0008152;GO:0009056;GO:0009987;GO:0010498;GO:0016567;GO:0016740;GO:0019538;GO:0019787;GO:0019941;GO:0030163;GO:0031146;GO:0032446;GO:0036211;GO:0043161;GO:0043170;GO:0043412;GO:0044237;GO:0044248;GO:0044257;GO:0044260;GO:0044265;GO:0044267;GO:0051603;GO:0070647;GO:0071704;GO:1901565;GO:1901575	-	hypothetical protein LSAT_2X122201 [Lactuca sativa]
Lsat_1_v5_gn_2_122301	-	K07466	hypothetical protein LSAT_2X122301 [Lactuca sativa]
Lsat_1_v5_gn_2_122321	GO:0005575;GO:0005623;GO:0005634;GO:0005737;GO:0005773;GO:0005774;GO:0005794;GO:0005886;GO:0012505;GO:0016020;GO:0031090;GO:0043226;GO:0043227;GO:0043229;GO:0043231;GO:0071944	K07897	hypothetical protein LSAT_2X122321 [Lactuca sativa]
Lsat_1_v5_gn_2_122340	-	-	hypothetical protein LSAT_2X122340 [Lactuca sativa]
Lsat_1_v5_gn_2_122381	GO:0000003;GO:0003006;GO:0003674;GO:0003676;GO:0003677;GO:0003700;GO:0006355;GO:0007275;GO:0008150;GO:0009653;GO:0009725;GO:0009739;GO:0009743;GO:0009744;GO:0009791;GO:0009793;GO:0009889;GO:0009965;GO:0010016;GO:0010033;GO:0010154;GO:0010468;GO:0019222;GO:0022414;GO:0022622;GO:0031323;GO:0032501;GO:0032502;GO:0033993;GO:0043565;GO:0048316;GO:0048364;GO:0048366;GO:0048367;GO:0048598;GO:0048608;GO:…	K09338	hypothetical protein LSAT_2X122381 [Lactuca sativa]
Lsat_1_v5_gn_2_122461	-	-	hypothetical protein LSAT_2X122461 [Lactuca sativa]
Lsat_1_v5_gn_2_122481	-	-	hypothetical protein LSAT_2X122481 [Lactuca sativa]
Lsat_1_v5_gn_2_122560	GO:0000003;GO:0000287;GO:0003006;GO:0003674;GO:0003824;GO:0004647;GO:0005509;GO:0005575;GO:0005623;GO:0005737;GO:0006082;GO:0006520;GO:0006563;GO:0006564;GO:0006793;GO:0006796;GO:0006807;GO:0007275;GO:0008150;GO:0008152;GO:0008652;GO:0009058;GO:0009069;GO:0009070;GO:0009507;GO:0009536;GO:0009555;GO:0009791;GO:0009793;GO:0009987;GO:0010154;GO:0016311;GO:0016787;GO:0016788;GO:0016791;GO:0019752;GO:…	K01079	phosphoserine phosphatase, chloroplastic [Lactuca sativa] PLY93656.1 hypothetical protein LSAT_2X122560 [Lactuca sativa]
Lsat_1_v5_gn_2_122581	-	-	hypothetical protein LSAT_2X122581 [Lactuca sativa]
Lsat_1_v5_gn_2_122600	-	-	hypothetical protein LSAT_2X122600 [Lactuca sativa]
Lsat_1_v5_gn_2_122621	-	-	hypothetical protein LSAT_2X122621 [Lactuca sativa]
Lsat_1_v5_gn_2_122641	GO:0000271;GO:0003674;GO:0003824;GO:0005575;GO:0005576;GO:0005623;GO:0005737;GO:0005975;GO:0005976;GO:0005982;GO:0005984;GO:0005985;GO:0005986;GO:0005996;GO:0006000;GO:0006002;GO:0006006;GO:0006073;GO:0006094;GO:0006793;GO:0006796;GO:0006950;GO:0006952;GO:0008150;GO:0008152;GO:0009058;GO:0009059;GO:0009250;GO:0009311;GO:0009312;GO:0009507;GO:0009526;GO:0009532;GO:0009536;GO:0009570;GO:0009579;GO:…	K01100	sedoheptulose-1,7-bisphosphatase, chloroplastic [Lactuca sativa] PLY93719.1 hypothetical protein LSAT_2X122641 [Lactuca sativa]
Lsat_1_v5_gn_2_122660	-	K01756	uncharacterized protein LOC111901299 [Lactuca sativa] XP_023752922.1 uncharacterized protein LOC111901299 [Lactuca sativa] PLY93662.1 hypothetical protein LSAT_2X122660 [Lactuca sativa]
Lsat_1_v5_gn_2_122701	GO:0003674;GO:0003824;GO:0004497;GO:0005575;GO:0008150;GO:0008152;GO:0009058;GO:0009987;GO:0010035;GO:0010038;GO:0010039;GO:0016020;GO:0016491;GO:0016705;GO:0016709;GO:0019748;GO:0044550;GO:0050896;GO:0055114;GO:0071241;GO:0071248;GO:0071281	K14985	cytochrome P450 CYP82D47-like [Lactuca sativa]
Lsat_1_v5_gn_2_122720	-	-	probable LRR receptor-like serine/threonine-protein kinase At3g47570 [Lactuca sativa]
Lsat_1_v5_gn_2_122741	-	-	clathrin light chain 2-like [Lactuca sativa] PLY93664.1 hypothetical protein LSAT_2X122741 [Lactuca sativa]
Lsat_1_v5_gn_2_122761	-	-	hypothetical protein LSAT_2X122761 [Lactuca sativa]
Lsat_1_v5_gn_2_122780	GO:0003674;GO:0003824;GO:0004057;GO:0005575;GO:0005623;GO:0005737;GO:0006464;GO:0006508;GO:0006511;GO:0006807;GO:0006950;GO:0006952;GO:0007275;GO:0007568;GO:0008150;GO:0008152;GO:0009056;GO:0009607;GO:0009620;GO:0009725;GO:0009737;GO:0009987;GO:0010029;GO:0010033;GO:0010150;GO:0016598;GO:0016740;GO:0016746;GO:0016755;GO:0019216;GO:0019222;GO:0019538;GO:0019941;GO:0030163;GO:0032501;GO:0032502;GO:…	K00685	arginyl-tRNA--protein transferase 2-like [Lactuca sativa] PLY93705.1 hypothetical protein LSAT_2X122780 [Lactuca sativa]
Lsat_1_v5_gn_2_122800	-	-	hypothetical protein LSAT_2X122800 [Lactuca sativa]
Lsat_1_v5_gn_2_122820	-	-	hypothetical protein LSAT_2X122820 [Lactuca sativa]
Lsat_1_v5_gn_2_122841	-	-	hypothetical protein LSAT_2X122841 [Lactuca sativa]
Lsat_1_v5_gn_2_122861	-	-	protein yippee-like isoform X1 [Lactuca sativa] PLY93669.1 hypothetical protein LSAT_2X122861 [Lactuca sativa] CAB4085639.1 unnamed protein product [Lactuca saligna]
Lsat_1_v5_gn_2_122921	GO:0000054;GO:0000055;GO:0000056;GO:0002376;GO:0003674;GO:0005575;GO:0005623;GO:0005634;GO:0005635;GO:0005643;GO:0006403;GO:0006405;GO:0006406;GO:0006606;GO:0006611;GO:0006886;GO:0006913;GO:0006950;GO:0006952;GO:0006955;GO:0008104;GO:0008150;GO:0008152;GO:0009607;GO:0009627;GO:0009814;GO:0010467;GO:0012505;GO:0015031;GO:0015833;GO:0015931;GO:0017038;GO:0022613;GO:0031503;GO:0032991;GO:0033036;GO:…	K14318	nuclear pore complex protein NUP88 [Lactuca sativa] PLY93667.1 hypothetical protein LSAT_2X122921 [Lactuca sativa]
Lsat_1_v5_gn_2_122940	-	-	nudC domain-containing protein 2 [Lactuca sativa] PLY93708.1 hypothetical protein LSAT_2X122940 [Lactuca sativa]
Lsat_1_v5_gn_2_122961	-	-	uncharacterized protein LOC111901289 [Lactuca sativa] PLY93660.1 hypothetical protein LSAT_2X122961 [Lactuca sativa]
Lsat_1_v5_gn_2_123040	-	K19937	hypothetical protein LSAT_2X123040 [Lactuca sativa]
Lsat_1_v5_gn_2_123060	-	-	hypothetical protein LSAT_2X123060 [Lactuca sativa]
Lsat_1_v5_gn_2_123080	-	-	hypothetical protein LSAT_2X123080 [Lactuca sativa]
Lsat_1_v5_gn_2_123120	-	-	hypothetical protein LSAT_2X123120 [Lactuca sativa]
Lsat_1_v5_gn_2_123161	-	-	hypothetical protein LSAT_2X123161 [Lactuca sativa]
Lsat_1_v5_gn_2_123180	-	-	hypothetical protein LSAT_2X123180 [Lactuca sativa]
Lsat_1_v5_gn_2_123220	-	-	hypothetical protein LSAT_2X123220 [Lactuca sativa]
Lsat_1_v5_gn_2_123241	-	-	hypothetical protein LSAT_2X123241 [Lactuca sativa]
Lsat_1_v5_gn_2_123281	-	K03294	cationic amino acid transporter 1-like [Lactuca sativa] PLY93720.1 hypothetical protein LSAT_2X123281 [Lactuca sativa]
Lsat_1_v5_gn_2_123380	-	K05857	phosphoinositide phospholipase C 6-like [Lactuca sativa] PLY93661.1 hypothetical protein LSAT_2X123380 [Lactuca sativa]
Lsat_1_v5_gn_2_123400	-	K05857	phosphoinositide phospholipase C 6-like [Lactuca sativa] PLY93690.1 hypothetical protein LSAT_2X123400 [Lactuca sativa]
Lsat_1_v5_gn_2_56941	GO:0005575;GO:0005623;GO:0005737;GO:0009507;GO:0009536;GO:0043226;GO:0043227;GO:0043229;GO:0043231	K03841	hypothetical protein LSAT_2X56941 [Lactuca sativa]
Lsat_1_v5_gn_2_56961	GO:0000075;GO:0000077;GO:0000278;GO:0000288;GO:0000289;GO:0000932;GO:0000956;GO:0001701;GO:0001824;GO:0001825;GO:0001829;GO:0005575;GO:0005623;GO:0005737;GO:0005829;GO:0006139;GO:0006401;GO:0006402;GO:0006417;GO:0006725;GO:0006807;GO:0006950;GO:0006974;GO:0006977;GO:0007049;GO:0007093;GO:0007154;GO:0007165;GO:0007275;GO:0007346;GO:0008150;GO:0008152;GO:0009056;GO:0009653;GO:0009792;GO:0009889;GO:…	K12580	hypothetical protein LSAT_2X56961 [Lactuca sativa]
Lsat_1_v5_gn_2_57001	-	-	receptor-like protein kinase HERK 1 [Lactuca sativa] PLY84948.1 hypothetical protein LSAT_2X57001 [Lactuca sativa]
Lsat_1_v5_gn_2_57021	-	-	hypothetical protein LSAT_2X57021 [Lactuca sativa]
Lsat_1_v5_gn_2_57060	GO:0000118;GO:0000151;GO:0003674;GO:0003712;GO:0003714;GO:0005575;GO:0005623;GO:0005634;GO:0005654;GO:0006325;GO:0006355;GO:0006357;GO:0006464;GO:0006476;GO:0006807;GO:0006950;GO:0006996;GO:0008150;GO:0008152;GO:0009266;GO:0009409;GO:0009889;GO:0009890;GO:0009892;GO:0009987;GO:0010468;GO:0016043;GO:0016569;GO:0016570;GO:0016575;GO:0019222;GO:0019538;GO:0031323;GO:0031324;GO:0031461;GO:0031974;GO:…	K04508	hypothetical protein LSAT_2X57060 [Lactuca sativa]
Lsat_1_v5_gn_2_57080	GO:0003674;GO:0003824;GO:0005575;GO:0005623;GO:0005737;GO:0005783;GO:0005789;GO:0006629;GO:0006643;GO:0006665;GO:0006793;GO:0006796;GO:0006807;GO:0008150;GO:0008152;GO:0008610;GO:0009058;GO:0009725;GO:0009737;GO:0009987;GO:0010033;GO:0010118;GO:0012505;GO:0016020;GO:0016311;GO:0016787;GO:0016788;GO:0016791;GO:0030148;GO:0033993;GO:0042175;GO:0042392;GO:0042578;GO:0043226;GO:0043227;GO:0043229;GO:…	K04717	lipid phosphate phosphatase delta-like [Lactuca sativa] PLY84947.1 hypothetical protein LSAT_2X57080 [Lactuca sativa]
Lsat_1_v5_gn_2_57101	-	-	uncharacterized protein LOC111912989 isoform X2 [Lactuca sativa] PLY84964.1 hypothetical protein LSAT_2X57101 [Lactuca sativa]
Lsat_1_v5_gn_2_57540	-	-	hypothetical protein LSAT_2X57540 [Lactuca sativa]
Lsat_1_v5_gn_2_57600	-	-	hypothetical protein LSAT_2X57600 [Lactuca sativa]
Lsat_1_v5_gn_2_57620	GO:0000166;GO:0003674;GO:0003824;GO:0004353;GO:0005507;GO:0005524;GO:0005575;GO:0005623;GO:0005737;GO:0005739;GO:0006807;GO:0006950;GO:0006970;GO:0008144;GO:0008150;GO:0008152;GO:0008270;GO:0009314;GO:0009416;GO:0009642;GO:0009646;GO:0009651;GO:0010035;GO:0010038;GO:0016491;GO:0016638;GO:0016639;GO:0017076;GO:0019222;GO:0030554;GO:0032553;GO:0032555;GO:0032559;GO:0035639;GO:0036094;GO:0043167;GO:…	K00261	glutamate dehydrogenase B [Lactuca sativa] PLY96475.1 hypothetical protein LSAT_2X57620 [Lactuca sativa]
Lsat_1_v5_gn_2_57641	GO:0002376;GO:0003674;GO:0003779;GO:0005515;GO:0005575;GO:0005623;GO:0005634;GO:0005635;GO:0006950;GO:0006952;GO:0006955;GO:0008092;GO:0008150;GO:0009607;GO:0009620;GO:0012505;GO:0043207;GO:0043226;GO:0043227;GO:0043229;GO:0043231;GO:0045087;GO:0050832;GO:0050896;GO:0051707;GO:0061760;GO:0098542	-	protein SINE1-like [Lactuca sativa] PLY96471.1 hypothetical protein LSAT_2X57641 [Lactuca sativa]
Lsat_1_v5_gn_2_57661	GO:0000470;GO:0003674;GO:0003676;GO:0003723;GO:0003735;GO:0005198;GO:0005575;GO:0005623;GO:0005634;GO:0005730;GO:0005737;GO:0005829;GO:0005840;GO:0005844;GO:0006139;GO:0006364;GO:0006396;GO:0006412;GO:0006518;GO:0006725;GO:0006807;GO:0008150;GO:0008152;GO:0009058;GO:0009059;GO:0009987;GO:0010467;GO:0015934;GO:0016070;GO:0016072;GO:0019538;GO:0022613;GO:0022625;GO:0022626;GO:0031974;GO:0031981;GO:…	K02865	hypothetical protein LSAT_2X57661 [Lactuca sativa]
Lsat_1_v5_gn_2_57700	GO:0003674;GO:0003676;GO:0003723;GO:0003824;GO:0004518;GO:0004519;GO:0005575;GO:0005623;GO:0006139;GO:0006725;GO:0006807;GO:0008150;GO:0008152;GO:0009451;GO:0009987;GO:0016070;GO:0016787;GO:0016788;GO:0034641;GO:0043170;GO:0043226;GO:0043227;GO:0043229;GO:0043231;GO:0043412;GO:0044237;GO:0046483;GO:0071704;GO:0090305;GO:0097159;GO:1901360;GO:1901363	-	pentatricopeptide repeat-containing protein At4g13650 [Lactuca sativa] PLY96474.1 hypothetical protein LSAT_2X57700 [Lactuca sativa]
Lsat_1_v5_gn_2_57721	-	-	hypothetical protein LSAT_2X57721 [Lactuca sativa]
Lsat_1_v5_gn_2_57801	-	-	hypothetical protein LSAT_2X57801 [Lactuca sativa]
Lsat_1_v5_gn_2_57821	-	-	hypothetical protein LSAT_2X57821 [Lactuca sativa]
Lsat_1_v5_gn_2_57840	-	K21630	GATA transcription factor 9-like [Lactuca sativa] PLY96482.1 hypothetical protein LSAT_2X57840 [Lactuca sativa]
Lsat_1_v5_gn_2_57861	GO:0000075;GO:0000077;GO:0000278;GO:0000288;GO:0000289;GO:0000932;GO:0000956;GO:0001701;GO:0001824;GO:0001825;GO:0001829;GO:0005575;GO:0005623;GO:0005737;GO:0005829;GO:0006139;GO:0006401;GO:0006402;GO:0006417;GO:0006725;GO:0006807;GO:0006950;GO:0006974;GO:0006977;GO:0007049;GO:0007093;GO:0007154;GO:0007165;GO:0007275;GO:0007346;GO:0008150;GO:0008152;GO:0009056;GO:0009653;GO:0009792;GO:0009889;GO:…	K12580	hypothetical protein LSAT_2X57861 [Lactuca sativa]
Lsat_1_v5_gn_2_57901	-	-	hypothetical protein LSAT_2X57901 [Lactuca sativa]
Lsat_1_v5_gn_2_57920	GO:0000151;GO:0003674;GO:0005515;GO:0005575;GO:0005623;GO:0005737;GO:0005829;GO:0006508;GO:0006511;GO:0006807;GO:0008150;GO:0008152;GO:0009056;GO:0009966;GO:0009968;GO:0009987;GO:0010498;GO:0010646;GO:0019005;GO:0019222;GO:0019538;GO:0019899;GO:0019941;GO:0023051;GO:0023057;GO:0030162;GO:0030163;GO:0031323;GO:0031461;GO:0031625;GO:0032991;GO:0043161;GO:0043170;GO:0043455;GO:0044237;GO:0044248;GO:…	-	F-box/kelch-repeat protein At1g15670-like [Lactuca sativa] PLY81560.1 hypothetical protein LSAT_2X57920 [Lactuca sativa]
Lsat_1_v5_gn_2_58000	GO:0000460;GO:0000462;GO:0000466;GO:0003674;GO:0003676;GO:0003723;GO:0005515;GO:0005575;GO:0005623;GO:0005634;GO:0005654;GO:0005730;GO:0005886;GO:0006139;GO:0006364;GO:0006396;GO:0006725;GO:0006807;GO:0007275;GO:0008134;GO:0008150;GO:0008152;GO:0009553;GO:0009987;GO:0010467;GO:0016020;GO:0016070;GO:0016072;GO:0022613;GO:0030490;GO:0030684;GO:0031974;GO:0031981;GO:0032040;GO:0032501;GO:0032502;GO:…	K14792	hypothetical protein LSAT_2X58000 [Lactuca sativa]
Lsat_1_v5_gn_2_58060	GO:0000003;GO:0000151;GO:0003006;GO:0003674;GO:0003676;GO:0003677;GO:0003684;GO:0005575;GO:0005623;GO:0005634;GO:0006139;GO:0006259;GO:0006281;GO:0006289;GO:0006508;GO:0006511;GO:0006725;GO:0006807;GO:0006950;GO:0006974;GO:0007275;GO:0008150;GO:0008152;GO:0009056;GO:0009791;GO:0009793;GO:0009987;GO:0010154;GO:0010498;GO:0019538;GO:0019941;GO:0022414;GO:0030163;GO:0031461;GO:0032501;GO:0032502;GO:…	K12830	DNA damage-binding protein 1b [Lactuca sativa] PLY81551.1 hypothetical protein LSAT_2X58060 [Lactuca sativa]
Lsat_1_v5_gn_2_58121	-	K01354	hypothetical protein LSAT_2X58121 [Lactuca sativa]
Lsat_1_v5_gn_2_58201	-	-	hypothetical protein LSAT_2X58201 [Lactuca sativa]
Lsat_1_v5_gn_2_58240	-	-	hypothetical protein LSAT_2X58240 [Lactuca sativa]
Lsat_1_v5_gn_2_58261	-	-	uncharacterized protein LOC111893223 isoform X1 [Lactuca sativa] PLY96477.1 hypothetical protein LSAT_2X58261 [Lactuca sativa]
Lsat_1_v5_gn_2_58320	-	-	hypothetical protein LSAT_2X58320 [Lactuca sativa]
Lsat_1_v5_gn_2_58341	GO:0000302;GO:0000303;GO:0000305;GO:0003674;GO:0003824;GO:0004784;GO:0005507;GO:0005575;GO:0005576;GO:0005615;GO:0005623;GO:0005737;GO:0005773;GO:0005777;GO:0006801;GO:0006950;GO:0006970;GO:0006979;GO:0008150;GO:0008152;GO:0008270;GO:0009314;GO:0009411;GO:0009416;GO:0009636;GO:0009642;GO:0009644;GO:0009651;GO:0009987;GO:0010035;GO:0010193;GO:0010224;GO:0016209;GO:0016491;GO:0019430;GO:0034599;GO:…	K04565	hypothetical protein LSAT_2X58341 [Lactuca sativa]
Lsat_1_v5_gn_2_58360	-	K07374	tubulin alpha-3 chain-like [Lactuca sativa] PLY96473.1 hypothetical protein LSAT_2X58360 [Lactuca sativa]
Lsat_1_v5_gn_2_58401	-	K20222	importin-5-like [Lactuca sativa] PLY96468.1 hypothetical protein LSAT_2X58401 [Lactuca sativa]
Lsat_1_v5_gn_2_58440	-	-	IQ domain-containing protein IQM6-like [Lactuca sativa] PLY96478.1 hypothetical protein LSAT_2X58440 [Lactuca sativa]
Lsat_1_v5_gn_2_58480	-	K02989	hypothetical protein LSAT_2X58480 [Lactuca sativa]
Lsat_1_v5_gn_2_58621	-	-	hypothetical protein LSAT_2X58621 [Lactuca sativa]
Lsat_1_v5_gn_2_58660	-	-	hypothetical protein LSAT_2X58660 [Lactuca sativa]
Lsat_1_v5_gn_2_58701	GO:0005575;GO:0005618;GO:0005623;GO:0006949;GO:0008150;GO:0009653;GO:0009987;GO:0016020;GO:0030312;GO:0032502;GO:0048646;GO:0048856;GO:0071944	K20628	expansin-A10-like [Lactuca sativa] PLY81557.1 hypothetical protein LSAT_2X58701 [Lactuca sativa]
Lsat_1_v5_gn_2_58740	-	-	hypothetical protein LSAT_2X58740 [Lactuca sativa]
Lsat_1_v5_gn_2_58761	GO:0003674;GO:0003824;GO:0005575;GO:0005623;GO:0005737;GO:0008150;GO:0008152;GO:0009507;GO:0009526;GO:0009532;GO:0009536;GO:0009570;GO:0009941;GO:0016020;GO:0016491;GO:0016667;GO:0016671;GO:0031090;GO:0031969;GO:0042170;GO:0043226;GO:0043227;GO:0043229;GO:0043231;GO:0055114	-	thioredoxin-like 1-1, chloroplastic [Lactuca sativa] PLY81524.1 hypothetical protein LSAT_2X58761 [Lactuca sativa]
Lsat_1_v5_gn_2_58781	GO:0003674;GO:0005575;GO:0005623;GO:0005634;GO:0005737;GO:0006950;GO:0006952;GO:0008150;GO:0009607;GO:0009617;GO:0009987;GO:0010118;GO:0030246;GO:0042742;GO:0043207;GO:0043226;GO:0043227;GO:0043229;GO:0043231;GO:0050896;GO:0051707;GO:0090332;GO:0098542	-	hypothetical protein LSAT_2X58781 [Lactuca sativa]
Lsat_1_v5_gn_2_58821	GO:0003674;GO:0005575;GO:0005623;GO:0005634;GO:0005737;GO:0006950;GO:0006952;GO:0008150;GO:0009607;GO:0009617;GO:0009987;GO:0010118;GO:0030246;GO:0042742;GO:0043207;GO:0043226;GO:0043227;GO:0043229;GO:0043231;GO:0050896;GO:0051707;GO:0090332;GO:0098542	-	hypothetical protein LSAT_2X58821 [Lactuca sativa]
Lsat_1_v5_gn_2_58840	GO:0000166;GO:0001666;GO:0003674;GO:0003824;GO:0004021;GO:0005524;GO:0005575;GO:0005623;GO:0005737;GO:0005739;GO:0006082;GO:0006520;GO:0006522;GO:0006524;GO:0006807;GO:0006950;GO:0008144;GO:0008150;GO:0008152;GO:0008483;GO:0009056;GO:0009063;GO:0009507;GO:0009536;GO:0009987;GO:0010035;GO:0010038;GO:0016054;GO:0016740;GO:0016769;GO:0017076;GO:0019481;GO:0019752;GO:0030554;GO:0032553;GO:0032555;GO:…	K00814	hypothetical protein LSAT_2X58840 [Lactuca sativa]
Lsat_1_v5_gn_2_58881	-	-	ricin B-like lectin EULS3 [Lactuca sativa] PLY81527.1 hypothetical protein LSAT_2X58881 [Lactuca sativa]
Lsat_1_v5_gn_2_58900	-	-	hypothetical protein LSAT_2X58900 [Lactuca sativa]
Lsat_1_v5_gn_2_58940	-	-	hypothetical protein LSAT_2X58940 [Lactuca sativa]
Lsat_1_v5_gn_2_58980	GO:0005575;GO:0005623;GO:0005737;GO:0005783;GO:0005789;GO:0006082;GO:0006629;GO:0006631;GO:0006633;GO:0006636;GO:0008150;GO:0008152;GO:0008610;GO:0009058;GO:0009314;GO:0009416;GO:0009579;GO:0009642;GO:0009644;GO:0009892;GO:0009987;GO:0010109;GO:0010205;GO:0012505;GO:0016020;GO:0019222;GO:0019752;GO:0031323;GO:0031324;GO:0032787;GO:0042175;GO:0042548;GO:0043226;GO:0043227;GO:0043229;GO:0043231;GO:…	K20416	hypothetical protein LSAT_2X58980 [Lactuca sativa]
Lsat_1_v5_gn_2_59000	-	-	hypothetical protein LSAT_2X59000 [Lactuca sativa]
Lsat_1_v5_gn_2_59100	GO:0005575;GO:0005623;GO:0005634;GO:0005654;GO:0016592;GO:0031974;GO:0031981;GO:0032991;GO:0043226;GO:0043227;GO:0043229;GO:0043231;GO:0070013	K15139	hypothetical protein LSAT_2X59100 [Lactuca sativa]
Lsat_1_v5_gn_2_59200	GO:0003674;GO:0003824;GO:0004842;GO:0006464;GO:0006508;GO:0006511;GO:0006807;GO:0008150;GO:0008152;GO:0009056;GO:0009987;GO:0010498;GO:0016567;GO:0016740;GO:0019538;GO:0019787;GO:0019941;GO:0030163;GO:0032446;GO:0036211;GO:0043161;GO:0043170;GO:0043412;GO:0044237;GO:0044248;GO:0044257;GO:0044260;GO:0044265;GO:0044267;GO:0051603;GO:0061630;GO:0061659;GO:0070647;GO:0071704;GO:1901565;GO:1901575	-	hypothetical protein LSAT_2X59200 [Lactuca sativa]
Lsat_1_v5_gn_2_59220	GO:0003674;GO:0003824;GO:0004033;GO:0005575;GO:0005623;GO:0005737;GO:0008106;GO:0008150;GO:0008152;GO:0009507;GO:0009536;GO:0016491;GO:0016614;GO:0016616;GO:0043226;GO:0043227;GO:0043229;GO:0043231;GO:0055114	K00059	hypothetical protein LSAT_2X59220 [Lactuca sativa]
Lsat_1_v5_gn_2_59260	-	-	hypothetical protein LSAT_2X59260 [Lactuca sativa]
Lsat_1_v5_gn_2_59281	GO:0003674;GO:0005372;GO:0005575;GO:0005623;GO:0005737;GO:0005783;GO:0005886;GO:0005887;GO:0006811;GO:0006833;GO:0008150;GO:0012505;GO:0015250;GO:0015267;GO:0016020;GO:0016021;GO:0022803;GO:0022857;GO:0031224;GO:0031226;GO:0034220;GO:0042044;GO:0043226;GO:0043227;GO:0043229;GO:0043231;GO:0051179;GO:0051234;GO:0055085;GO:0071944	K09875	aquaporin SIP1-1-like [Lactuca sativa] PLY81530.1 hypothetical protein LSAT_2X59281 [Lactuca sativa]
Lsat_1_v5_gn_2_59301	GO:0000266;GO:0005575;GO:0005623;GO:0005737;GO:0005739;GO:0005740;GO:0005741;GO:0006996;GO:0007005;GO:0008150;GO:0009987;GO:0016020;GO:0016043;GO:0019867;GO:0031090;GO:0031966;GO:0031968;GO:0043226;GO:0043227;GO:0043229;GO:0043231	-	mitochondrial fission protein ELM1 [Lactuca sativa] PLY81566.1 hypothetical protein LSAT_2X59301 [Lactuca sativa]
Lsat_1_v5_gn_2_59321	GO:0000149;GO:0003674;GO:0005484;GO:0005515;GO:0005575;GO:0005623;GO:0005737;GO:0005773;GO:0005794;GO:0006887;GO:0006906;GO:0006950;GO:0006970;GO:0006996;GO:0008150;GO:0009651;GO:0009987;GO:0012505;GO:0016020;GO:0016043;GO:0016050;GO:0016192;GO:0031201;GO:0032940;GO:0032991;GO:0043226;GO:0043227;GO:0043229;GO:0043231;GO:0046903;GO:0048284;GO:0050896;GO:0051179;GO:0051234;GO:0061024;GO:0061025;GO:…	K08515	hypothetical protein LSAT_2X59321 [Lactuca sativa]
Lsat_1_v5_gn_2_59341	GO:0003674;GO:0003700;GO:0006355;GO:0008150;GO:0009889;GO:0010468;GO:0019222;GO:0031323;GO:0050794;GO:0051171;GO:0051252;GO:0080090;GO:0140110;GO:1903506;GO:2001141	-	NAC domain-containing protein 90-like isoform X1 [Lactuca sativa] PLY81544.1 hypothetical protein LSAT_2X59341 [Lactuca sativa]
Lsat_1_v5_gn_2_59361	-	-	hypothetical protein LSAT_2X59361 [Lactuca sativa]
Lsat_1_v5_gn_2_59380	GO:0005575;GO:0005623;GO:0005886;GO:0016020;GO:0071944	K20642	rho GTPase-activating protein 5-like [Lactuca sativa] PLY81567.1 hypothetical protein LSAT_2X59380 [Lactuca sativa]
Lsat_1_v5_gn_2_59400	-	-	protein FAF-like, chloroplastic [Lactuca sativa] PLY81522.1 hypothetical protein LSAT_2X59400 [Lactuca sativa]
Lsat_1_v5_gn_2_59421	GO:0003674;GO:0005507;GO:0005575;GO:0005623;GO:0005634;GO:0005730;GO:0005737;GO:0005739;GO:0005740;GO:0005743;GO:0005746;GO:0005747;GO:0005773;GO:0008150;GO:0008152;GO:0009853;GO:0009987;GO:0016020;GO:0019866;GO:0030964;GO:0031090;GO:0031966;GO:0031974;GO:0031981;GO:0032991;GO:0043167;GO:0043169;GO:0043226;GO:0043227;GO:0043229;GO:0043231;GO:0044237;GO:0045271;GO:0046872;GO:0046914;GO:0070013;GO:…	-	uncharacterized protein At2g27730, mitochondrial [Lactuca sativa] XP_023768954.1 uncharacterized protein At2g27730, mitochondrial [Lactuca sativa] XP_023768955.1 uncharacterized protein At2g27730, mitochondrial [Lactuca sativa] PLY81554.1 hypothetical protein LSAT_2X59421 [Lactuca sativa]
Lsat_1_v5_gn_2_59441	GO:0000228;GO:0005575;GO:0005623;GO:0005634;GO:0005694;GO:0008622;GO:0031974;GO:0031981;GO:0032991;GO:0043226;GO:0043227;GO:0043229;GO:0043231;GO:0070013;GO:1902494;GO:1990234	K02326	DNA polymerase epsilon subunit 3-like [Lactuca sativa] PLY81545.1 hypothetical protein LSAT_2X59441 [Lactuca sativa]
Lsat_1_v5_gn_2_59461	GO:0003674;GO:0003824;GO:0004553;GO:0005575;GO:0005623;GO:0005634;GO:0005737;GO:0005886;GO:0016020;GO:0016787;GO:0016798;GO:0030246;GO:0030247;GO:0031224;GO:0031225;GO:0031226;GO:0043226;GO:0043227;GO:0043229;GO:0043231;GO:0046658;GO:0071944	-	glucan endo-1,3-beta-glucosidase 14-like [Lactuca sativa] PLY81532.1 hypothetical protein LSAT_2X59461 [Lactuca sativa]
Lsat_1_v5_gn_2_59481	GO:0003674;GO:0003824;GO:0003883;GO:0006139;GO:0006206;GO:0006213;GO:0006220;GO:0006221;GO:0006241;GO:0006629;GO:0006644;GO:0006725;GO:0006753;GO:0006793;GO:0006796;GO:0006807;GO:0008150;GO:0008152;GO:0008610;GO:0008654;GO:0009058;GO:0009116;GO:0009117;GO:0009141;GO:0009142;GO:0009165;GO:0009220;GO:0009259;GO:0009260;GO:0009987;GO:0016874;GO:0016879;GO:0019438;GO:0019637;GO:0019693;GO:0019856;GO:…	K01937	CTP synthase-like [Lactuca sativa] PLY81568.1 hypothetical protein LSAT_2X59481 [Lactuca sativa]
Lsat_1_v5_gn_2_59500	-	-	hypothetical protein LSAT_2X59500 [Lactuca sativa]
Lsat_1_v5_gn_2_59520	-	-	hypothetical protein LSAT_2X59520 [Lactuca sativa]
Lsat_1_v5_gn_2_59540	-	-	hypothetical protein LSAT_2X59540 [Lactuca sativa]
Lsat_1_v5_gn_2_59560	-	-	hypothetical protein LSAT_2X59560 [Lactuca sativa]
Lsat_1_v5_gn_2_59580	-	-	vacuolar-sorting receptor 6-like [Lactuca sativa] XP_023768945.1 vacuolar-sorting receptor 6-like [Lactuca sativa] PLY81563.1 hypothetical protein LSAT_2X59580 [Lactuca sativa]
Lsat_1_v5_gn_2_59620	-	-	hypothetical protein LSAT_2X59620 [Lactuca sativa]
Lsat_1_v5_gn_2_59641	GO:0003674;GO:0003824;GO:0004601;GO:0005575;GO:0005618;GO:0005623;GO:0005911;GO:0008150;GO:0008152;GO:0009505;GO:0009506;GO:0009636;GO:0009664;GO:0009987;GO:0016043;GO:0016209;GO:0016491;GO:0016684;GO:0030054;GO:0030312;GO:0045229;GO:0050896;GO:0055044;GO:0055114;GO:0071555;GO:0071669;GO:0071944;GO:0097237;GO:0098754;GO:0098869;GO:1990748	K00430	peroxidase 7-like [Lactuca sativa] PLY81547.1 hypothetical protein LSAT_2X59641 [Lactuca sativa]
Lsat_1_v5_gn_2_59680	-	-	LRR receptor-like serine/threonine-protein kinase GSO1 [Lactuca sativa] PLY81526.1 hypothetical protein LSAT_2X59680 [Lactuca sativa]
Lsat_1_v5_gn_2_59701	-	-	uncharacterized protein LOC111917498 [Lactuca sativa] PLY81537.1 hypothetical protein LSAT_2X59701 [Lactuca sativa]
Lsat_1_v5_gn_2_59720	-	-	hypothetical protein LSAT_2X59720 [Lactuca sativa]
Lsat_1_v5_gn_2_59740	GO:0000003;GO:0000209;GO:0001654;GO:0001709;GO:0002009;GO:0002064;GO:0002066;GO:0002165;GO:0002682;GO:0002683;GO:0003002;GO:0003006;GO:0003674;GO:0003824;GO:0004842;GO:0005543;GO:0005575;GO:0005623;GO:0005737;GO:0005829;GO:0005886;GO:0006464;GO:0006807;GO:0007275;GO:0007276;GO:0007281;GO:0007292;GO:0007389;GO:0007398;GO:0007399;GO:0007422;GO:0007423;GO:0007444;GO:0007472;GO:0007476;GO:0007498;GO:…	K01931	hypothetical protein LSAT_2X59740 [Lactuca sativa]
Lsat_1_v5_gn_2_59780	-	K01246	uncharacterized protein LOC111917499 [Lactuca sativa] PLY81534.1 hypothetical protein LSAT_2X59780 [Lactuca sativa]
Lsat_1_v5_gn_2_59800	-	-	hypothetical protein LSAT_2X59800 [Lactuca sativa]
Lsat_1_v5_gn_2_59820	GO:0000226;GO:0001558;GO:0002237;GO:0003674;GO:0005507;GO:0005509;GO:0005515;GO:0005516;GO:0005543;GO:0005546;GO:0005547;GO:0005575;GO:0005623;GO:0005737;GO:0005773;GO:0005856;GO:0005874;GO:0005881;GO:0005886;GO:0005911;GO:0006464;GO:0006497;GO:0006499;GO:0006807;GO:0006950;GO:0006952;GO:0006970;GO:0006996;GO:0007010;GO:0007017;GO:0007154;GO:0008017;GO:0008092;GO:0008150;GO:0008152;GO:0008289;GO:…	-	hypothetical protein LSAT_2X59820 [Lactuca sativa]
Lsat_1_v5_gn_2_59921	GO:0003674;GO:0004888;GO:0005515;GO:0005575;GO:0005623;GO:0005737;GO:0007154;GO:0007165;GO:0008150;GO:0009507;GO:0009526;GO:0009527;GO:0009536;GO:0009707;GO:0009941;GO:0009987;GO:0016020;GO:0019867;GO:0019899;GO:0023052;GO:0031090;GO:0031968;GO:0031969;GO:0038023;GO:0042170;GO:0043226;GO:0043227;GO:0043229;GO:0043231;GO:0050794;GO:0050896;GO:0051087;GO:0051117	-	hypothetical protein LSAT_2X59921 [Lactuca sativa]
Lsat_1_v5_gn_2_60041	GO:0000075;GO:0000077;GO:0000151;GO:0000209;GO:0000731;GO:0005575;GO:0005623;GO:0005634;GO:0005813;GO:0005815;GO:0005856;GO:0006139;GO:0006259;GO:0006281;GO:0006301;GO:0006464;GO:0006508;GO:0006511;GO:0006513;GO:0006725;GO:0006807;GO:0006950;GO:0006974;GO:0007154;GO:0007165;GO:0008150;GO:0008152;GO:0009056;GO:0009058;GO:0009059;GO:0009314;GO:0009411;GO:0009416;GO:0009987;GO:0010564;GO:0010948;GO:…	K11790	hypothetical protein LSAT_2X60041 [Lactuca sativa]
Lsat_1_v5_gn_2_60060	GO:0003674;GO:0005345;GO:0005575;GO:0006863;GO:0008150;GO:0015205;GO:0015851;GO:0016020;GO:0022857;GO:0051179;GO:0051234;GO:0055085;GO:0071702;GO:0071705;GO:0072530;GO:1904823	-	hypothetical protein LSAT_2X60060 [Lactuca sativa]
Lsat_1_v5_gn_2_60101	GO:0005575;GO:0005623;GO:0005886;GO:0016020;GO:0071944	K13866	cationic amino acid transporter 5-like [Lactuca sativa] PLY69261.1 hypothetical protein LSAT_2X60101 [Lactuca sativa]
Lsat_1_v5_gn_2_60141	GO:0000731;GO:0003674;GO:0003676;GO:0003677;GO:0003684;GO:0003824;GO:0003887;GO:0005575;GO:0005623;GO:0005634;GO:0005654;GO:0005737;GO:0005829;GO:0006139;GO:0006259;GO:0006281;GO:0006282;GO:0006301;GO:0006725;GO:0006807;GO:0006950;GO:0006974;GO:0008150;GO:0008152;GO:0009058;GO:0009059;GO:0009314;GO:0009411;GO:0009416;GO:0009650;GO:0009987;GO:0010224;GO:0010225;GO:0016740;GO:0016772;GO:0016779;GO:…	K03509	DNA polymerase eta [Lactuca sativa] PLY69245.1 hypothetical protein LSAT_2X60141 [Lactuca sativa]
Lsat_1_v5_gn_2_60220	-	-	UDP-glycosyltransferase 43-like [Lactuca sativa] PLY69263.1 hypothetical protein LSAT_2X60220 [Lactuca sativa]
Lsat_1_v5_gn_2_60241	GO:0000003;GO:0003006;GO:0007275;GO:0008104;GO:0008150;GO:0009791;GO:0009793;GO:0010154;GO:0022414;GO:0032501;GO:0032502;GO:0033036;GO:0033365;GO:0034613;GO:0048316;GO:0048608;GO:0048731;GO:0048856;GO:0051179;GO:0051641;GO:0061458;GO:0070727	K17790	hypothetical protein LSAT_2X60241 [Lactuca sativa]
Lsat_1_v5_gn_2_60281	-	-	hypothetical protein LSAT_2X60281 [Lactuca sativa]
Lsat_1_v5_gn_2_60361	GO:0000003;GO:0000506;GO:0000902;GO:0000904;GO:0003006;GO:0003674;GO:0003824;GO:0005575;GO:0005623;GO:0005737;GO:0005783;GO:0005789;GO:0006464;GO:0006497;GO:0006505;GO:0006506;GO:0006629;GO:0006643;GO:0006644;GO:0006650;GO:0006661;GO:0006664;GO:0006793;GO:0006796;GO:0006807;GO:0008150;GO:0008152;GO:0008610;GO:0008654;GO:0009058;GO:0009059;GO:0009247;GO:0009653;GO:0009826;GO:0009846;GO:0009856;GO:…	K03859	phosphatidylinositol N-acetylglucosaminyltransferase subunit C-like [Lactuca sativa] XP_023739725.1 phosphatidylinositol N-acetylglucosaminyltransferase subunit C-like [Lactuca sativa]
Lsat_1_v5_gn_2_60380	-	K01183	endochitinase EP3-like [Lactuca sativa] PLY69248.1 hypothetical protein LSAT_2X60380 [Lactuca sativa]
Lsat_1_v5_gn_2_60401	-	-	disease resistance protein RML1B-like [Lactuca sativa] XP_023739735.1 disease resistance protein RML1B-like [Lactuca sativa] XP_023739736.1 disease resistance protein RML1B-like [Lactuca sativa] PLY69242.1 hypothetical protein LSAT_2X60401 [Lactuca sativa]
Lsat_1_v5_gn_2_60420	-	K07375	hypothetical protein LSAT_2X60420 [Lactuca sativa]
Lsat_1_v5_gn_2_60440	-	-	patatin-like protein 6 [Lactuca sativa] PLY69257.1 hypothetical protein LSAT_2X60440 [Lactuca sativa]
Lsat_1_v5_gn_2_60460	-	-	uncharacterized protein LOC111887814 [Lactuca sativa] PLY69250.1 hypothetical protein LSAT_2X60460 [Lactuca sativa]
Lsat_1_v5_gn_2_60481	GO:0003674;GO:0003824;GO:0004326;GO:0005575;GO:0005623;GO:0005737;GO:0005829;GO:0006082;GO:0006575;GO:0006725;GO:0006760;GO:0006807;GO:0007275;GO:0008150;GO:0008152;GO:0009058;GO:0009108;GO:0009396;GO:0009653;GO:0009888;GO:0009987;GO:0010015;GO:0010053;GO:0010054;GO:0010449;GO:0016874;GO:0016879;GO:0016881;GO:0019438;GO:0019752;GO:0021700;GO:0022622;GO:0030154;GO:0032501;GO:0032502;GO:0034641;GO:…	K01930	hypothetical protein LSAT_2X60481 [Lactuca sativa]
Lsat_1_v5_gn_2_60500	-	-	hypothetical protein LSAT_2X60500 [Lactuca sativa]
Lsat_1_v5_gn_2_60540	-	-	hypothetical protein LSAT_2X60540 [Lactuca sativa]
Lsat_1_v5_gn_2_60560	-	-	hypothetical protein LSAT_2X60560 [Lactuca sativa]
Lsat_1_v5_gn_2_60600	-	-	hypothetical protein LSAT_2X60600 [Lactuca sativa]
Lsat_1_v5_gn_2_60621	-	K20929	aldehyde oxidase GLOX-like [Lactuca sativa] PLY69240.1 hypothetical protein LSAT_2X60621 [Lactuca sativa]
Lsat_1_v5_gn_2_60660	-	-	hypothetical protein LSAT_2X60660 [Lactuca sativa]
Lsat_1_v5_gn_2_60681	GO:0003674;GO:0003676;GO:0003723;GO:0003729;GO:0005575;GO:0005623;GO:0005634;GO:0005654;GO:0016604;GO:0016607;GO:0031974;GO:0031981;GO:0043226;GO:0043227;GO:0043229;GO:0043231;GO:0070013;GO:0097159;GO:1901363	-	hypothetical protein LSAT_2X60681 [Lactuca sativa]
Lsat_1_v5_gn_2_60700	GO:0000470;GO:0003674;GO:0003676;GO:0003723;GO:0005575;GO:0005623;GO:0005634;GO:0005737;GO:0005829;GO:0005840;GO:0006139;GO:0006364;GO:0006396;GO:0006412;GO:0006518;GO:0006725;GO:0006807;GO:0008150;GO:0008152;GO:0009058;GO:0009059;GO:0009507;GO:0009526;GO:0009532;GO:0009534;GO:0009535;GO:0009536;GO:0009570;GO:0009579;GO:0009941;GO:0009987;GO:0010467;GO:0015934;GO:0016020;GO:0016070;GO:0016072;GO:…	K02863	50S ribosomal protein L1, chloroplastic [Lactuca sativa] PLY69251.1 hypothetical protein LSAT_2X60700 [Lactuca sativa]
Lsat_1_v5_gn_2_60801	-	-	uncharacterized protein LOC111887829 [Lactuca sativa] XP_023739746.1 uncharacterized protein LOC111887829 [Lactuca sativa] XP_023739748.1 uncharacterized protein LOC111887829 [Lactuca sativa] XP_023739749.1 uncharacterized protein LOC111887829 [Lactuca sativa] PLY69260.1 hypothetical protein LSAT_2X60801 [Lactuca sativa]
Lsat_1_v5_gn_2_60840	-	-	glycine-rich RNA-binding protein 4, mitochondrial-like [Lactuca sativa] PLY69244.1 hypothetical protein LSAT_2X60840 [Lactuca sativa]
Lsat_1_v5_gn_2_60861	-	K00968	choline-phosphate cytidylyltransferase 2-like [Lactuca sativa] PLY69239.1 hypothetical protein LSAT_2X60861 [Lactuca sativa]
Lsat_1_v5_gn_2_60901	-	-	hypothetical protein LSAT_2X60901 [Lactuca sativa]
Lsat_1_v5_gn_2_60921	-	-	hypothetical protein LSAT_2X60921 [Lactuca sativa]
Lsat_1_v5_gn_2_60941	GO:0000003;GO:0003006;GO:0003674;GO:0003824;GO:0004553;GO:0004650;GO:0007049;GO:0007275;GO:0008150;GO:0009555;GO:0009556;GO:0009653;GO:0009987;GO:0010208;GO:0010584;GO:0016043;GO:0016787;GO:0016798;GO:0019953;GO:0022414;GO:0022607;GO:0030198;GO:0032501;GO:0032502;GO:0043062;GO:0043934;GO:0045229;GO:0048229;GO:0048236;GO:0048646;GO:0048856;GO:0048869;GO:0051321;GO:0085029	-	polygalacturonase QRT3-like [Lactuca sativa] PLY69238.1 hypothetical protein LSAT_2X60941 [Lactuca sativa]
Lsat_1_v5_gn_2_61101	GO:0000003;GO:0003006;GO:0003674;GO:0003824;GO:0003977;GO:0003983;GO:0005575;GO:0005623;GO:0005737;GO:0005829;GO:0005886;GO:0006011;GO:0006040;GO:0006047;GO:0006048;GO:0006139;GO:0006725;GO:0006793;GO:0006807;GO:0007275;GO:0008150;GO:0008152;GO:0009058;GO:0009225;GO:0009226;GO:0009553;GO:0009555;GO:0009791;GO:0009793;GO:0009987;GO:0010154;GO:0016020;GO:0016740;GO:0016772;GO:0016779;GO:0019276;GO:…	K00972	UDP-N-acetylglucosamine diphosphorylase 1-like [Lactuca sativa] PLY99752.1 hypothetical protein LSAT_2X61101 [Lactuca sativa]
Lsat_1_v5_gn_2_61121	GO:0003674;GO:0005575;GO:0005623;GO:0005737;GO:0005768;GO:0005769;GO:0005770;GO:0005829;GO:0008150;GO:0010008;GO:0012505;GO:0016020;GO:0016192;GO:0016482;GO:0019207;GO:0019216;GO:0019220;GO:0019222;GO:0019898;GO:0030234;GO:0031090;GO:0031312;GO:0031313;GO:0031323;GO:0031410;GO:0031901;GO:0031902;GO:0031982;GO:0035014;GO:0042325;GO:0043226;GO:0043227;GO:0043229;GO:0043549;GO:0043550;GO:0043551;GO:…	-	WD repeat-containing protein 91 homolog [Lactuca sativa] PLY99753.1 hypothetical protein LSAT_2X61121 [Lactuca sativa]
Lsat_1_v5_gn_2_61140	GO:0003674;GO:0005575;GO:0008150;GO:0016020;GO:0016021;GO:0022857;GO:0031224;GO:0051179;GO:0051234;GO:0055085	-	protein PIN-LIKES 3-like isoform X2 [Lactuca sativa] PLY99751.1 hypothetical protein LSAT_2X61140 [Lactuca sativa]
Lsat_1_v5_gn_2_61160	-	-	uncharacterized protein LOC111887825 [Lactuca sativa] PLY69249.1 hypothetical protein LSAT_2X61160 [Lactuca sativa]
Lsat_1_v5_gn_2_61280	-	-	hypothetical protein LSAT_2X61280 [Lactuca sativa]
Lsat_1_v5_gn_2_61341	GO:0003674;GO:0003824;GO:0004672;GO:0004674;GO:0005575;GO:0005618;GO:0005623;GO:0005886;GO:0006464;GO:0006468;GO:0006793;GO:0006796;GO:0006807;GO:0007154;GO:0007165;GO:0007166;GO:0008150;GO:0008152;GO:0009505;GO:0009987;GO:0016020;GO:0016301;GO:0016310;GO:0016740;GO:0016772;GO:0016773;GO:0019538;GO:0023052;GO:0030312;GO:0036211;GO:0043170;GO:0043412;GO:0044237;GO:0044260;GO:0044267;GO:0050794;GO:…	-	hypothetical protein LSAT_2X61341 [Lactuca sativa]
Lsat_1_v5_gn_2_61421	-	-	hypothetical protein LSAT_2X61421 [Lactuca sativa]
Lsat_1_v5_gn_2_61441	-	-	hypothetical protein LSAT_2X61441 [Lactuca sativa]
Lsat_1_v5_gn_2_61580	-	K11778	hypothetical protein LSAT_2X61580 [Lactuca sativa]
Lsat_1_v5_gn_2_61660	-	-	hypothetical protein LSAT_2X61660 [Lactuca sativa]
Lsat_1_v5_gn_2_61700	-	-	wall-associated receptor kinase-like 2 [Lactuca sativa]
Lsat_1_v5_gn_2_61740	-	-	hypothetical protein LSAT_2X61740 [Lactuca sativa]
Lsat_1_v5_gn_2_61760	-	-	hypothetical protein LSAT_2X61760 [Lactuca sativa]
Lsat_1_v5_gn_2_61821	-	-	hypothetical protein LSAT_2X61821 [Lactuca sativa]
Lsat_1_v5_gn_2_61861	-	-	hypothetical protein LSAT_2X61861 [Lactuca sativa]
Lsat_1_v5_gn_2_61901	GO:0005575;GO:0005623;GO:0005737;GO:0005794;GO:0005798;GO:0006886;GO:0006888;GO:0006890;GO:0006891;GO:0008104;GO:0008150;GO:0012505;GO:0012506;GO:0015031;GO:0015833;GO:0016020;GO:0016192;GO:0030117;GO:0030120;GO:0030126;GO:0030135;GO:0030137;GO:0030659;GO:0030660;GO:0030662;GO:0030663;GO:0031090;GO:0031410;GO:0031982;GO:0032991;GO:0033036;GO:0034613;GO:0042886;GO:0043226;GO:0043227;GO:0043229;GO:…	K17302	hypothetical protein LSAT_2X61901 [Lactuca sativa]
Lsat_1_v5_gn_2_61980	-	-	hypothetical protein LSAT_2X61980 [Lactuca sativa]
Lsat_1_v5_gn_2_62061	-	-	hypothetical protein LSAT_2X62061 [Lactuca sativa]
Lsat_1_v5_gn_2_62101	-	-	putative wall-associated receptor kinase-like 11 [Lactuca sativa] PLY99741.1 hypothetical protein LSAT_2X62101 [Lactuca sativa]
Lsat_1_v5_gn_2_62141	-	-	hypothetical protein LSAT_2X62141 [Lactuca sativa]
Lsat_1_v5_gn_2_62181	GO:0003674;GO:0003824;GO:0004672;GO:0004674;GO:0005575;GO:0005618;GO:0005623;GO:0005886;GO:0006464;GO:0006468;GO:0006793;GO:0006796;GO:0006807;GO:0007154;GO:0007165;GO:0007166;GO:0008150;GO:0008152;GO:0009505;GO:0009987;GO:0016020;GO:0016301;GO:0016310;GO:0016740;GO:0016772;GO:0016773;GO:0019538;GO:0023052;GO:0030312;GO:0036211;GO:0043170;GO:0043412;GO:0044237;GO:0044260;GO:0044267;GO:0050794;GO:…	-	hypothetical protein LSAT_2X62181 [Lactuca sativa]
Lsat_1_v5_gn_2_62200	-	K15273	hypothetical protein LSAT_2X62200 [Lactuca sativa]
Lsat_1_v5_gn_2_62240	-	-	hypothetical protein LSAT_2X62240 [Lactuca sativa]
Lsat_1_v5_gn_2_62280	-	-	wall-associated receptor kinase-like 9 [Lactuca sativa]
Lsat_1_v5_gn_2_62341	GO:0000243;GO:0000375;GO:0000398;GO:0003674;GO:0003676;GO:0003723;GO:0003727;GO:0005575;GO:0005623;GO:0005634;GO:0005654;GO:0005681;GO:0005684;GO:0006139;GO:0006396;GO:0006397;GO:0006725;GO:0006807;GO:0006950;GO:0006952;GO:0008150;GO:0008152;GO:0008187;GO:0008380;GO:0009607;GO:0009617;GO:0009987;GO:0010467;GO:0016070;GO:0016071;GO:0016604;GO:0016607;GO:0030628;GO:0031974;GO:0031981;GO:0032991;GO:…	K12837	hypothetical protein LSAT_2X62341 [Lactuca sativa]
Lsat_1_v5_gn_2_62380	GO:0003674;GO:0005575;GO:0006811;GO:0006812;GO:0006813;GO:0008150;GO:0008324;GO:0009987;GO:0015075;GO:0015077;GO:0015079;GO:0015672;GO:0016020;GO:0022857;GO:0022890;GO:0030001;GO:0034220;GO:0046873;GO:0051179;GO:0051234;GO:0055085;GO:0071805;GO:0098655;GO:0098662	K03549	hypothetical protein LSAT_2X62380 [Lactuca sativa]
Lsat_1_v5_gn_2_62420	-	-	hypothetical protein LSAT_2X62420 [Lactuca sativa]
Lsat_1_v5_gn_2_62461	-	-	hypothetical protein LSAT_2X62461 [Lactuca sativa]
Lsat_1_v5_gn_2_62481	-	-	hypothetical protein LSAT_2X62481 [Lactuca sativa]
Lsat_1_v5_gn_2_62501	GO:0003674;GO:0003824;GO:0004672;GO:0004674;GO:0005575;GO:0005618;GO:0005623;GO:0005886;GO:0006464;GO:0006468;GO:0006793;GO:0006796;GO:0006807;GO:0007154;GO:0007165;GO:0007166;GO:0008150;GO:0008152;GO:0009505;GO:0009987;GO:0016020;GO:0016301;GO:0016310;GO:0016740;GO:0016772;GO:0016773;GO:0019538;GO:0023052;GO:0030312;GO:0036211;GO:0043170;GO:0043412;GO:0044237;GO:0044260;GO:0044267;GO:0050794;GO:…	-	hypothetical protein LSAT_2X62501 [Lactuca sativa]
Lsat_1_v5_gn_2_62541	GO:0003674;GO:0003824;GO:0004672;GO:0004674;GO:0005575;GO:0005618;GO:0005623;GO:0005886;GO:0006464;GO:0006468;GO:0006793;GO:0006796;GO:0006807;GO:0007154;GO:0007165;GO:0007166;GO:0008150;GO:0008152;GO:0009505;GO:0009987;GO:0016020;GO:0016301;GO:0016310;GO:0016740;GO:0016772;GO:0016773;GO:0019538;GO:0023052;GO:0030312;GO:0036211;GO:0043170;GO:0043412;GO:0044237;GO:0044260;GO:0044267;GO:0050794;GO:…	-	wall-associated receptor kinase-like 2 [Lactuca sativa] PLY71179.1 hypothetical protein LSAT_2X62541 [Lactuca sativa]
Lsat_1_v5_gn_2_62580	-	K20286	hypothetical protein LSAT_2X62580 [Lactuca sativa]
Lsat_1_v5_gn_2_62600	-	-	hypothetical protein LSAT_2X62600 [Lactuca sativa]
Lsat_1_v5_gn_2_62621	-	-	wall-associated receptor kinase-like 6 [Lactuca sativa] PLY71181.1 hypothetical protein LSAT_2X62621 [Lactuca sativa]
Lsat_1_v5_gn_2_62680	GO:0003674;GO:0003824;GO:0004175;GO:0004197;GO:0006464;GO:0006508;GO:0006807;GO:0008150;GO:0008152;GO:0008233;GO:0008234;GO:0009987;GO:0016787;GO:0016926;GO:0018193;GO:0018205;GO:0019538;GO:0019783;GO:0036211;GO:0043170;GO:0043412;GO:0044237;GO:0044260;GO:0044267;GO:0070011;GO:0070139;GO:0070646;GO:0070647;GO:0071704	K08596	hypothetical protein LSAT_2X62680 [Lactuca sativa]
Lsat_1_v5_gn_2_62741	GO:0003674;GO:0003824;GO:0004518;GO:0004519;GO:0006139;GO:0006259;GO:0006308;GO:0006725;GO:0006807;GO:0008150;GO:0008152;GO:0009056;GO:0009987;GO:0016787;GO:0016788;GO:0019439;GO:0034641;GO:0034655;GO:0043170;GO:0044237;GO:0044248;GO:0044260;GO:0044265;GO:0046483;GO:0071704;GO:0090305;GO:1901360;GO:1901575	-	hypothetical protein LSAT_2X62741 [Lactuca sativa]
Lsat_1_v5_gn_2_62761	-	-	hypothetical protein LSAT_2X62761 [Lactuca sativa]
Lsat_1_v5_gn_2_62780	-	-	hypothetical protein LSAT_2X62780 [Lactuca sativa]
Lsat_1_v5_gn_2_62841	-	-	hypothetical protein LSAT_2X62841 [Lactuca sativa]
Lsat_1_v5_gn_2_62881	-	K02503	14 kDa zinc-binding protein isoform X1 [Lactuca sativa] PLY71204.1 hypothetical protein LSAT_2X62881 [Lactuca sativa]
Lsat_1_v5_gn_2_62900	-	K08906	cytochrome c6, chloroplastic [Lactuca sativa] PLY71200.1 hypothetical protein LSAT_2X62900 [Lactuca sativa]
Lsat_1_v5_gn_2_62920	-	-	wall-associated receptor kinase-like 3 isoform X2 [Lactuca sativa] PLY71191.1 hypothetical protein LSAT_2X62920 [Lactuca sativa]
Lsat_1_v5_gn_2_62940	-	-	wall-associated receptor kinase-like 1 [Lactuca sativa] PLY71183.1 hypothetical protein LSAT_2X62940 [Lactuca sativa]
Lsat_1_v5_gn_2_62960	-	-	hypothetical protein LSAT_2X62960 [Lactuca sativa]
Lsat_1_v5_gn_2_62980	-	-	hypothetical protein LSAT_2X62980 [Lactuca sativa]
Lsat_1_v5_gn_2_63001	-	-	hypothetical protein LSAT_2X63001 [Lactuca sativa]
Lsat_1_v5_gn_2_63020	-	-	hypothetical protein LSAT_2X63020 [Lactuca sativa]
Lsat_1_v5_gn_2_63041	-	-	wall-associated receptor kinase-like 6 [Lactuca sativa] PLY71190.1 hypothetical protein LSAT_2X63041 [Lactuca sativa]
Lsat_1_v5_gn_2_63081	-	-	hypothetical protein LSAT_2X63081 [Lactuca sativa]
Lsat_1_v5_gn_2_63101	GO:0003674;GO:0003700;GO:0006355;GO:0008150;GO:0009889;GO:0010468;GO:0019222;GO:0031323;GO:0050794;GO:0051171;GO:0051252;GO:0051302;GO:0080090;GO:0140110;GO:1903506;GO:2001141	-	hypothetical protein LSAT_2X63101 [Lactuca sativa]
Lsat_1_v5_gn_2_63120	-	-	hypothetical protein LSAT_2X63120 [Lactuca sativa]
Lsat_1_v5_gn_2_63160	-	K20478	hypothetical protein LSAT_2X63160 [Lactuca sativa]
Lsat_1_v5_gn_2_63201	-	-	hypothetical protein LSAT_2X63201 [Lactuca sativa]
Lsat_1_v5_gn_2_63220	GO:0000003;GO:0000302;GO:0003006;GO:0005575;GO:0005623;GO:0005634;GO:0005654;GO:0005737;GO:0006355;GO:0006950;GO:0006979;GO:0007275;GO:0007623;GO:0008150;GO:0009266;GO:0009314;GO:0009409;GO:0009416;GO:0009636;GO:0009637;GO:0009639;GO:0009791;GO:0009889;GO:0009908;GO:0010035;GO:0010218;GO:0010378;GO:0010468;GO:0019222;GO:0022414;GO:0031323;GO:0031974;GO:0031981;GO:0032501;GO:0032502;GO:0042493;GO:…	K12124	hypothetical protein LSAT_2X63220 [Lactuca sativa]
Lsat_1_v5_gn_2_63321	GO:0003674;GO:0003676;GO:0003677;GO:0003700;GO:0006109;GO:0006110;GO:0006355;GO:0006629;GO:0006638;GO:0006639;GO:0006641;GO:0008150;GO:0008152;GO:0008610;GO:0009058;GO:0009743;GO:0009744;GO:0009889;GO:0009893;GO:0009987;GO:0010033;GO:0010468;GO:0010557;GO:0019220;GO:0019222;GO:0019432;GO:0031323;GO:0042325;GO:0043467;GO:0043470;GO:0044237;GO:0044249;GO:0044255;GO:0045017;GO:0046460;GO:0046486;GO:…	K09285	hypothetical protein LSAT_2X63321 [Lactuca sativa]
Lsat_1_v5_gn_2_63361	GO:0003674;GO:0003824;GO:0004439;GO:0006629;GO:0006644;GO:0006650;GO:0006793;GO:0006796;GO:0008150;GO:0008152;GO:0009987;GO:0016311;GO:0016787;GO:0016788;GO:0016791;GO:0019637;GO:0030258;GO:0034485;GO:0034593;GO:0034594;GO:0034595;GO:0042578;GO:0044237;GO:0044255;GO:0046486;GO:0046488;GO:0046839;GO:0046856;GO:0052866;GO:0071704;GO:0106019	K20279	hypothetical protein LSAT_2X63361 [Lactuca sativa]
Lsat_1_v5_gn_2_63381	GO:0000003;GO:0000228;GO:0000785;GO:0000790;GO:0000791;GO:0002376;GO:0003006;GO:0003674;GO:0003676;GO:0003682;GO:0003723;GO:0003824;GO:0004518;GO:0004519;GO:0004521;GO:0004540;GO:0005575;GO:0005623;GO:0005634;GO:0005654;GO:0005694;GO:0005719;GO:0005730;GO:0005737;GO:0006139;GO:0006259;GO:0006304;GO:0006306;GO:0006325;GO:0006342;GO:0006355;GO:0006396;GO:0006464;GO:0006479;GO:0006725;GO:0006807;GO:…	K11593	protein argonaute 4A-like [Lactuca sativa] PLY87483.1 hypothetical protein LSAT_2X63381 [Lactuca sativa]
Lsat_1_v5_gn_2_63400	-	K11593	protein argonaute 4A-like [Lactuca sativa] PLY87444.1 hypothetical protein LSAT_2X63400 [Lactuca sativa]
Lsat_1_v5_gn_2_63421	-	K11593	protein argonaute 4A-like [Lactuca sativa] PLY87459.1 hypothetical protein LSAT_2X63421 [Lactuca sativa]
Lsat_1_v5_gn_2_63440	GO:0000003;GO:0000280;GO:0000775;GO:0000785;GO:0000786;GO:0003674;GO:0003676;GO:0003677;GO:0003682;GO:0005575;GO:0005623;GO:0005634;GO:0005694;GO:0006323;GO:0006325;GO:0006333;GO:0006334;GO:0006996;GO:0007049;GO:0007059;GO:0008150;GO:0009566;GO:0009567;GO:0009987;GO:0016043;GO:0019953;GO:0022414;GO:0022607;GO:0031490;GO:0031491;GO:0031492;GO:0031497;GO:0032991;GO:0032993;GO:0034508;GO:0034622;GO:…	K11253	histone H3-like centromeric protein HTR12 [Lactuca sativa] PLY87472.1 hypothetical protein LSAT_2X63440 [Lactuca sativa]
Lsat_1_v5_gn_2_63481	GO:0000003;GO:0003006;GO:0003674;GO:0003676;GO:0003677;GO:0003700;GO:0005575;GO:0005623;GO:0005634;GO:0006355;GO:0007275;GO:0008150;GO:0009314;GO:0009416;GO:0009648;GO:0009725;GO:0009741;GO:0009791;GO:0009889;GO:0009890;GO:0009892;GO:0009909;GO:0009910;GO:0010033;GO:0010228;GO:0010468;GO:0010629;GO:0014070;GO:0019222;GO:0022414;GO:0022622;GO:0031323;GO:0031324;GO:0032501;GO:0032502;GO:0033993;GO:…	K09287	hypothetical protein LSAT_2X63481 [Lactuca sativa]
Lsat_1_v5_gn_2_63501	-	-	hypothetical protein LSAT_2X63501 [Lactuca sativa]
Lsat_1_v5_gn_2_63520	GO:0000228;GO:0003674;GO:0003676;GO:0003677;GO:0003697;GO:0003824;GO:0003887;GO:0005575;GO:0005623;GO:0005634;GO:0005657;GO:0005658;GO:0005694;GO:0006139;GO:0006259;GO:0006725;GO:0006807;GO:0008150;GO:0008152;GO:0009058;GO:0009059;GO:0009987;GO:0016740;GO:0016772;GO:0016779;GO:0019438;GO:0030880;GO:0030894;GO:0031974;GO:0031981;GO:0032991;GO:0032993;GO:0034061;GO:0034641;GO:0034645;GO:0043170;GO:…	K02685	hypothetical protein LSAT_2X63520 [Lactuca sativa]
Lsat_1_v5_gn_2_63540	-	-	E3 ubiquitin-protein ligase HEL1-like [Lactuca sativa] XP_023761246.1 E3 ubiquitin-protein ligase HEL1-like [Lactuca sativa] PLY87430.1 hypothetical protein LSAT_2X63540 [Lactuca sativa]
Lsat_1_v5_gn_2_63561	GO:0003674;GO:0003824;GO:0004477;GO:0004488;GO:0005575;GO:0005623;GO:0005737;GO:0005829;GO:0006730;GO:0008150;GO:0008152;GO:0009987;GO:0016491;GO:0016645;GO:0016646;GO:0016787;GO:0016810;GO:0016814;GO:0019238;GO:0044237;GO:0044281;GO:0055114	-	bifunctional protein FolD 1, mitochondrial-like isoform X1 [Lactuca sativa] PLY87476.1 hypothetical protein LSAT_2X63561 [Lactuca sativa]
Lsat_1_v5_gn_2_63620	GO:0000160;GO:0000976;GO:0001666;GO:0003674;GO:0003676;GO:0003677;GO:0003690;GO:0003700;GO:0005575;GO:0005623;GO:0005634;GO:0006355;GO:0006950;GO:0006952;GO:0007154;GO:0007165;GO:0008150;GO:0009607;GO:0009617;GO:0009723;GO:0009725;GO:0009743;GO:0009755;GO:0009756;GO:0009873;GO:0009889;GO:0009987;GO:0010033;GO:0010035;GO:0010038;GO:0010039;GO:0010182;GO:0010468;GO:0019222;GO:0023052;GO:0031323;GO:…	K14514	hypothetical protein LSAT_2X63620 [Lactuca sativa]
Lsat_1_v5_gn_2_63641	GO:0000902;GO:0000904;GO:0005575;GO:0005623;GO:0005634;GO:0005737;GO:0005783;GO:0005789;GO:0006355;GO:0006996;GO:0007010;GO:0007015;GO:0008064;GO:0008150;GO:0009653;GO:0009825;GO:0009888;GO:0009889;GO:0009893;GO:0009987;GO:0010026;GO:0010090;GO:0010468;GO:0010557;GO:0010628;GO:0010638;GO:0012505;GO:0016020;GO:0016043;GO:0019222;GO:0030029;GO:0030036;GO:0030154;GO:0030832;GO:0030833;GO:0030838;GO:…	K05750	hypothetical protein LSAT_2X63641 [Lactuca sativa]
Lsat_1_v5_gn_2_63681	GO:0003674;GO:0005515;GO:0005575;GO:0005623;GO:0005737;GO:0005739;GO:0005829;GO:0006457;GO:0006458;GO:0006996;GO:0007005;GO:0008150;GO:0009507;GO:0009536;GO:0009987;GO:0016043;GO:0043226;GO:0043227;GO:0043229;GO:0043231;GO:0044183;GO:0051082;GO:0061077	-	chaperonin 60 subunit alpha 2, chloroplastic-like isoform X2 [Lactuca sativa] PLY87475.1 hypothetical protein LSAT_2X63681 [Lactuca sativa]
Lsat_1_v5_gn_2_63701	-	K02437	glycine cleavage system H protein 2, mitochondrial [Lactuca sativa] PLY87429.1 hypothetical protein LSAT_2X63701 [Lactuca sativa] CAB4083738.1 unnamed protein product [Lactuca saligna]
Lsat_1_v5_gn_2_63781	-	K11252	probable histone H2B.1 [Lactuca sativa] XP_023761256.1 probable histone H2B.1 [Lactuca sativa] PLY74236.1 hypothetical protein LSAT_1X65280 [Lactuca sativa] PLY87433.1 hypothetical protein LSAT_2X63781 [Lactuca sativa]
Lsat_1_v5_gn_2_63801	-	K19589	hypothetical protein LSAT_2X63801 [Lactuca sativa]
Lsat_1_v5_gn_2_63821	-	-	uncharacterized protein LOC111909704 [Lactuca sativa] XP_023761258.1 uncharacterized protein LOC111909704 [Lactuca sativa] PLY87466.1 hypothetical protein LSAT_2X63821 [Lactuca sativa]
Lsat_1_v5_gn_2_63840	-	-	uncharacterized protein LOC111909705 [Lactuca sativa] PLY87480.1 hypothetical protein LSAT_2X63840 [Lactuca sativa]
Lsat_1_v5_gn_2_63860	-	K01988	uncharacterized protein At4g19900 [Lactuca sativa] PLY87435.1 hypothetical protein LSAT_2X63860 [Lactuca sativa]
Lsat_1_v5_gn_2_63881	GO:0003674;GO:0003676;GO:0003723;GO:0003824;GO:0004518;GO:0004519;GO:0005575;GO:0005623;GO:0006139;GO:0006725;GO:0006807;GO:0008150;GO:0008152;GO:0009451;GO:0009987;GO:0016070;GO:0016787;GO:0016788;GO:0034641;GO:0043170;GO:0043226;GO:0043227;GO:0043229;GO:0043231;GO:0043412;GO:0044237;GO:0046483;GO:0071704;GO:0090305;GO:0097159;GO:1901360;GO:1901363	K17710	hypothetical protein LSAT_2X63881 [Lactuca sativa]
Lsat_1_v5_gn_2_63900	-	-	hypothetical protein LSAT_2X63900 [Lactuca sativa]
Lsat_1_v5_gn_2_63940	GO:0003674;GO:0003676;GO:0003723;GO:0003824;GO:0004518;GO:0004519;GO:0005575;GO:0005623;GO:0006139;GO:0006725;GO:0006807;GO:0008150;GO:0008152;GO:0009451;GO:0009987;GO:0016070;GO:0016787;GO:0016788;GO:0034641;GO:0043170;GO:0043226;GO:0043227;GO:0043229;GO:0043231;GO:0043412;GO:0044237;GO:0046483;GO:0071704;GO:0090305;GO:0097159;GO:1901360;GO:1901363	-	pentatricopeptide repeat-containing protein At4g19890 [Lactuca sativa] PLY87438.1 hypothetical protein LSAT_2X63940 [Lactuca sativa]
Lsat_1_v5_gn_2_63961	GO:0000228;GO:0000723;GO:0000781;GO:0000782;GO:0000783;GO:0000784;GO:0003674;GO:0003676;GO:0003677;GO:0003697;GO:0003723;GO:0004857;GO:0005575;GO:0005623;GO:0005634;GO:0005694;GO:0006139;GO:0006259;GO:0006278;GO:0006725;GO:0006807;GO:0006996;GO:0007004;GO:0008150;GO:0008152;GO:0009058;GO:0009059;GO:0009889;GO:0009890;GO:0009892;GO:0009893;GO:0009987;GO:0010521;GO:0010557;GO:0010638;GO:0010833;GO:…	-	protection of telomeres protein 1b-like [Lactuca sativa]
Lsat_1_v5_gn_2_63981	-	-	ER membrane protein complex subunit 10-like [Lactuca sativa] PLY87468.1 hypothetical protein LSAT_2X63981 [Lactuca sativa]
Lsat_1_v5_gn_2_64041	-	-	hypothetical protein LSAT_2X64041 [Lactuca sativa]
Lsat_1_v5_gn_2_64100	-	-	hypothetical protein LSAT_2X64100 [Lactuca sativa]
Lsat_1_v5_gn_2_64140	GO:0003674;GO:0003824;GO:0005575;GO:0005618;GO:0005623;GO:0005737;GO:0005783;GO:0005787;GO:0005789;GO:0005911;GO:0006465;GO:0006508;GO:0006518;GO:0006605;GO:0006807;GO:0006886;GO:0008104;GO:0008150;GO:0008152;GO:0008233;GO:0009506;GO:0009987;GO:0010467;GO:0012505;GO:0015031;GO:0015833;GO:0016020;GO:0016485;GO:0016787;GO:0019538;GO:0030054;GO:0030312;GO:0032991;GO:0033036;GO:0033365;GO:0034613;GO:…	K12948	signal peptidase complex subunit 3A-like [Lactuca sativa] PLY87427.1 hypothetical protein LSAT_2X64140 [Lactuca sativa]
Lsat_1_v5_gn_2_64160	-	K01738	hypothetical protein LSAT_2X64160 [Lactuca sativa]
Lsat_1_v5_gn_2_64181	GO:0000003;GO:0003006;GO:0003674;GO:0003700;GO:0003712;GO:0005575;GO:0005623;GO:0005634;GO:0005886;GO:0006355;GO:0006811;GO:0006812;GO:0006813;GO:0006814;GO:0007154;GO:0007165;GO:0007275;GO:0008150;GO:0008324;GO:0009314;GO:0009416;GO:0009648;GO:0009725;GO:0009737;GO:0009738;GO:0009739;GO:0009740;GO:0009755;GO:0009791;GO:0009889;GO:0009987;GO:0010029;GO:0010033;GO:0010099;GO:0010228;GO:0010468;GO:…	K13754	cation/calcium exchanger 5 [Lactuca sativa] PLY87457.1 hypothetical protein LSAT_2X64181 [Lactuca sativa]
Lsat_1_v5_gn_2_64201	GO:0000003;GO:0003006;GO:0003674;GO:0003676;GO:0003677;GO:0003700;GO:0003712;GO:0005575;GO:0005623;GO:0005634;GO:0005737;GO:0005829;GO:0006355;GO:0007154;GO:0007165;GO:0007275;GO:0008150;GO:0009314;GO:0009416;GO:0009648;GO:0009725;GO:0009737;GO:0009738;GO:0009739;GO:0009740;GO:0009755;GO:0009791;GO:0009889;GO:0009987;GO:0010029;GO:0010033;GO:0010099;GO:0010228;GO:0010468;GO:0010476;GO:0019222;GO:…	K08066	nuclear transcription factor Y subunit C-9-like [Lactuca sativa] PLY87450.1 hypothetical protein LSAT_2X64201 [Lactuca sativa]
Lsat_1_v5_gn_2_64221	-	-	G patch domain and ankyrin repeat-containing protein 1 homolog [Lactuca sativa] PLY87465.1 hypothetical protein LSAT_2X64221 [Lactuca sativa]
Lsat_1_v5_gn_2_64240	-	-	hypothetical protein LSAT_2X64240 [Lactuca sativa]
Lsat_1_v5_gn_2_64261	GO:0005575;GO:0005623;GO:0005634;GO:0006139;GO:0006259;GO:0006304;GO:0006325;GO:0006464;GO:0006473;GO:0006475;GO:0006725;GO:0006807;GO:0006996;GO:0008150;GO:0008152;GO:0009987;GO:0016043;GO:0016569;GO:0016570;GO:0016573;GO:0018193;GO:0018205;GO:0018393;GO:0018394;GO:0019538;GO:0034641;GO:0036211;GO:0043170;GO:0043226;GO:0043227;GO:0043229;GO:0043231;GO:0043412;GO:0043966;GO:0043971;GO:0044237;GO:…	-	increased DNA methylation 2-like [Lactuca sativa] PLY87432.1 hypothetical protein LSAT_2X64261 [Lactuca sativa]
Lsat_1_v5_gn_2_64281	GO:0000003;GO:0000902;GO:0000904;GO:0001505;GO:0003006;GO:0003674;GO:0003824;GO:0003867;GO:0005575;GO:0005623;GO:0005737;GO:0005739;GO:0005773;GO:0005774;GO:0005794;GO:0005975;GO:0005984;GO:0005985;GO:0006020;GO:0006066;GO:0006082;GO:0006105;GO:0006520;GO:0006536;GO:0006538;GO:0006540;GO:0006541;GO:0006807;GO:0006935;GO:0006950;GO:0006970;GO:0006979;GO:0007154;GO:0007155;GO:0007275;GO:0008150;GO:…	K16871	gamma aminobutyrate transaminase 1, mitochondrial-like [Lactuca sativa] PLY87453.1 hypothetical protein LSAT_2X64281 [Lactuca sativa]
Lsat_1_v5_gn_2_64300	-	-	uncharacterized protein LOC111909671 isoform X2 [Lactuca sativa] PLY87485.1 hypothetical protein LSAT_2X64300 [Lactuca sativa]
Lsat_1_v5_gn_2_64320	GO:0003674;GO:0003824;GO:0004040;GO:0005575;GO:0005623;GO:0005634;GO:0005654;GO:0005737;GO:0005829;GO:0006082;GO:0006725;GO:0006807;GO:0008150;GO:0008152;GO:0009058;GO:0009684;GO:0009850;GO:0009851;GO:0009987;GO:0010817;GO:0016787;GO:0016810;GO:0016811;GO:0019438;GO:0019752;GO:0031974;GO:0031981;GO:0032787;GO:0034641;GO:0042430;GO:0042435;GO:0042445;GO:0042446;GO:0043226;GO:0043227;GO:0043229;GO:…	K01426	amidase 1 [Lactuca sativa] PLY87474.1 hypothetical protein LSAT_2X64320 [Lactuca sativa]
[truncated: 5,126 more rows]

## Sheet: Dataset S8
Supplemental Dataset S8 KEGG pathway enrichment of candidate genes selected by FST and CLR statistics
PathwayID	Pathway	Level1	Level2	list_number	total_number	P-value	FDR	List
[truncated: 127 more rows]

## Sheet: Dataset S9
Supplemental Dataset S9 F3'H gene expression levels in different growth stages and organs of the lettuce cultivar 'Ziguan'
[truncated: 4 more rows]

## Sheet: Dateset S10
Supplemental Dataset S10 Cis-acting element analysis of LsF3'H promoter between wild and modern lettuce groups
[truncated: 5,784 more rows]

[truncated: 1 more sheets: Dataset S11]
